# Supplementary material for: A high-resolution genomic composition-based method with the ability to distinguish similar bacterial organisms
Source: BMC Genomics. 2019 Oct 21;20:754. doi: 10.1186/s12864-019-6119-x (PMC6805505; doi:10.1186/s12864-019-6119-x)
Supplement: Supplementary file 1 — Additional file 1: Table S1. All 1,779 complete query genomes. Table S2. All 264 complete reference genomes. Table S3. A list of complete Brucella genomes used in this study. Table S4. A list of Y. pestis and Y. pseudotuberculosis genomes used in this study. Table S5. A list of B. mallei and B. pseudomallei genomes used in this study. Table S6. Campylobacter jejuni genomes used in this study. Table S7. Francisella tularensis genomes used in this study. Table S8. Streptococcus pyogenes genomes used in this study. Table S9. Bacillus cereus genomes used in this study. [file 12864_2019_6119_MOESM1_ESM.xlsx]

## Sheet: Table S1 Query
Table S1. All 1,779 complete query genomes.
Genome	Species_taxid	Organism_name	Infraspecific_name
GCA_000521525.1	9	Buchnera aphidicola str. USDA (Myzus persicae)	USDA
GCA_000521545.1	9	Buchnera aphidicola str. W106 (Myzus persicae)	W106
GCA_000521585.1	9	Buchnera aphidicola str. F009 (Myzus persicae)	F009
GCA_000021405.1	139	Borrelia burgdorferi ZS7	ZS7
GCA_000166635.2	139	Borrelia burgdorferi N40	N40
GCA_000166655.2	139	Borrelia burgdorferi JD1	JD1
GCA_000444465.1	139	Borrelia burgdorferi CA382	CA382
GCA_000956315.1	140	Borrelia hermsii CC1	CC1
GCA_000008605.1	160	Treponema pallidum subsp. pallidum str. Nichols	Nichols
GCA_000017685.1	172	Leptospira biflexa serovar Patoc strain 'Patoc 1 (Paris)'	Patoc 1 (Paris)
GCA_000007685.1	173	Leptospira interrogans serovar Copenhageni str. Fiocruz L1-130	Fiocruz L1-130
GCA_000092565.1	173	Leptospira interrogans serovar Lai str. 56601	56601
GCA_000231175.1	173	Leptospira interrogans serovar Lai str. IPAV	IPAV
GCA_000941035.1	173	Leptospira interrogans serovar Linhai str. 56609	56609
GCA_001010765.1	173	Leptospira interrogans serovar Bratislava	PigK151
GCA_001047635.1	173	Leptospira interrogans serovar Manilae	UP-MMC-NIID LP
GCA_001047655.1	173	Leptospira interrogans serovar Manilae	UP-MMC-NIID HP
GCA_000013965.1	174	Leptospira borgpetersenii serovar Hardjo-bovis str. JB197	JB197
GCA_000465235.1	195	Campylobacter coli CVM N29710	CVM N29710
GCA_000494775.1	195	Campylobacter coli 15-537360	15-537360
GCA_000583755.1	195	Campylobacter coli RM1875	RM1875
GCA_000583775.1	195	Campylobacter coli RM4661	RM4661
GCA_000583795.1	195	Campylobacter coli RM5611	RM5611
GCA_000954195.1	195	Campylobacter coli	FB1
GCA_001305715.1	195	Campylobacter coli	BFR-CA-9557
GCA_001417635.1	195	Campylobacter coli	HC2-48
GCA_001639125.1	195	Campylobacter coli	YH501
GCA_001717605.1	195	Campylobacter coli	14983A
GCA_001865455.1	195	Campylobacter coli	YF2105
GCA_001865475.1	195	Campylobacter coli	MG1116
GCA_001865495.1	195	Campylobacter coli	BP3183
GCA_001865515.1	195	Campylobacter coli	WA333
GCA_001865535.1	195	Campylobacter coli	ZV1224
GCA_001865555.1	195	Campylobacter coli	BG2108
GCA_000008985.1	263	Francisella tularensis subsp. tularensis SCHU S4	SCHU S4
GCA_000009245.1	263	Francisella tularensis subsp. holarctica LVS	LVS
GCA_000009325.1	263	Francisella tularensis subsp. tularensis FSC198	FSC 198
GCA_000011405.1	263	Francisella tularensis subsp. holarctica OSU18	OSU18
GCA_000014605.1	263	Francisella tularensis subsp. holarctica OSU18	OSU18
GCA_000014645.1	263	Francisella tularensis subsp. novicida U112	U112
GCA_000016105.1	263	Francisella tularensis subsp. tularensis WY96-3418	WY96-3418
GCA_000017785.1	263	Francisella tularensis subsp. holarctica FTNF002-00	FTNF002-00
GCA_000018925.1	263	Francisella tularensis subsp. mediasiatica FSC147	FSC147; GIEM 543
GCA_000023305.1	263	Francisella tularensis subsp. tularensis NE061598	NE061598
GCA_000168775.2	263	Francisella tularensis subsp. holarctica FSC200	FSC200
GCA_000195535.1	263	Francisella cf. novicida Fx1	Fx1
GCA_000248415.1	263	Francisella tularensis subsp. tularensis TIGB03	TIGB03
GCA_000248435.1	263	Francisella tularensis subsp. tularensis TI0902	TI0902
GCA_000313385.1	263	Francisella tularensis subsp. holarctica F92	F92
GCA_000524575.1	263	Francisella tularensis subsp. holarctica PHIT-FT049	PHIT-FT049
GCA_000833165.1	263	Francisella tularensis subsp. novicida F6168	F6168
GCA_000833235.1	263	Francisella tularensis subsp. holarctica	FTT_1
GCA_000833335.1	263	Francisella tularensis subsp. holarctica LVS	LVS
GCA_000833355.1	263	Francisella tularensis subsp. novicida D9876	D9876
GCA_000833375.1	263	Francisella tularensis subsp. novicida U112	U112
GCA_000833475.1	263	Francisella tularensis subsp. tularensis	NIH B-38
GCA_000833495.1	263	Francisella tularensis subsp. holarctica	VT68
GCA_000833515.1	263	Francisella tularensis subsp. holarctica	425
GCA_000833535.1	263	Francisella tularensis subsp. tularensis SCHU S4	SHU-S4
GCA_000978785.2	263	Francisella tularensis subsp. tularensis str. SCHU S4 substr. NR-28534	SCHU S4 substr. NR-28534
GCA_001011135.1	263	Francisella tularensis subsp. tularensis WY-00W4114	WY-00W4114
GCA_001262115.1	263	Francisella tularensis subsp. tularensis	DPG 3A-IS
GCA_001267475.1	263	Francisella tularensis subsp. tularensis MA00-2987	MA00-2987
GCA_001729565.1	263	Francisella tularensis subsp. tularensis	NR-21736
GCA_001729585.1	263	Francisella tularensis subsp. tularensis	NR-21737
GCA_001729605.1	263	Francisella tularensis subsp. tularensis	NR-21734
GCA_001865695.1	263	Francisella tularensis subsp. novicida PA10-7858	PA10-7858
GCA_001880205.1	263	Francisella tularensis subsp. novicida	AL97-2214
GCA_001880245.1	263	Francisella tularensis subsp. novicida	AZ06-7470
GCA_000008125.1	274	Thermus thermophilus HB27	HB27
GCA_000214845.1	274	Thermus thermophilus SG0.5JP17-16	SG0.5JP17-16
GCA_000258245.1	274	Thermus thermophilus JL-18	JL-18
GCA_000006765.1	287	Pseudomonas aeruginosa PAO1	PAO1
GCA_000014625.1	287	Pseudomonas aeruginosa UCBPP-PA14	UCBPP-PA14
GCA_000026645.1	287	Pseudomonas aeruginosa LESB58	LESB58
GCA_000220025.3	287	Pseudomonas aeruginosa AES-1R	AES-1R
GCA_000226155.1	287	Pseudomonas aeruginosa M18	M18
GCA_000271365.1	287	Pseudomonas aeruginosa DK2	DK2
GCA_000271985.2	287	Pseudomonas aeruginosa SJTD-1	SJTD-1
GCA_000284555.1	287	Pseudomonas aeruginosa NCGM2.S1	NCGM2.S1
GCA_000359505.1	287	Pseudomonas aeruginosa B136-33	B136-33
GCA_000414035.1	287	Pseudomonas aeruginosa RP73	RP73
GCA_000473745.3	287	Pseudomonas aeruginosa VRFPA04	VRFPA04
GCA_000496455.2	287	Pseudomonas aeruginosa DHS01	DHS01
GCA_000496605.2	287	Pseudomonas aeruginosa PA1	PA1
GCA_000496645.1	287	Pseudomonas aeruginosa PA1R	PA1R
GCA_000504045.1	287	Pseudomonas aeruginosa MTB-1	MTB-1
GCA_000508765.1	287	Pseudomonas aeruginosa LES431	LES431
GCA_000510305.1	287	Pseudomonas aeruginosa SCV20265	SCV20265
GCA_000524595.1	287	Pseudomonas aeruginosa YL84	YL84
GCA_000816985.1	287	Pseudomonas aeruginosa	F22031
GCA_000829255.1	287	Pseudomonas aeruginosa	NCGM 1984
GCA_000829275.1	287	Pseudomonas aeruginosa	NCGM 1900
GCA_000829885.1	287	Pseudomonas aeruginosa	FRD1
GCA_000981825.1	287	Pseudomonas aeruginosa	Carb01 63
GCA_001077475.1	287	Pseudomonas aeruginosa	F9676
GCA_001293085.1	287	Pseudomonas aeruginosa	PA1RG
GCA_001447845.1	287	Pseudomonas aeruginosa	VA-134
GCA_001457615.1	287	Pseudomonas aeruginosa	NCTC10332
GCA_001465155.1	287	Pseudomonas aeruginosa	Cu1510
GCA_001482325.1	287	Pseudomonas aeruginosa	12-4-4(59)
GCA_001515845.1	287	Pseudomonas aeruginosa	S86968
GCA_001515915.1	287	Pseudomonas aeruginosa	T38079
GCA_001516005.1	287	Pseudomonas aeruginosa	T52373
GCA_001516105.1	287	Pseudomonas aeruginosa	T63266
GCA_001516165.1	287	Pseudomonas aeruginosa	W16407
GCA_001516185.1	287	Pseudomonas aeruginosa	W36662
GCA_001516205.1	287	Pseudomonas aeruginosa	W45909
GCA_001516225.1	287	Pseudomonas aeruginosa	W60856
GCA_001516245.1	287	Pseudomonas aeruginosa	F23197
GCA_001516265.1	287	Pseudomonas aeruginosa	F30658
GCA_001516305.1	287	Pseudomonas aeruginosa	H5708
GCA_001516325.1	287	Pseudomonas aeruginosa	H27930
GCA_001516345.1	287	Pseudomonas aeruginosa	H47921
GCA_001516365.1	287	Pseudomonas aeruginosa	M1608
GCA_001516385.1	287	Pseudomonas aeruginosa	M37351
GCA_001518975.1	287	Pseudomonas aeruginosa	USDA-ARS-USMARC-41639
GCA_001542795.1	287	Pseudomonas aeruginosa	X78812
GCA_001542835.1	287	Pseudomonas aeruginosa	F9670
GCA_001547955.1	287	Pseudomonas aeruginosa	NCGM257
GCA_001548135.1	287	Pseudomonas aeruginosa	8380
GCA_001548335.1	287	Pseudomonas aeruginosa	IOMTU 133
GCA_001594325.1	287	Pseudomonas aeruginosa	F63912
GCA_001606045.1	287	Pseudomonas aeruginosa	N17-1
GCA_001618925.1	287	Pseudomonas aeruginosa	ATCC 27853
GCA_001632245.1	287	Pseudomonas aeruginosa	BAMCPA07-48
GCA_001679685.1	287	Pseudomonas aeruginosa	PA121617
GCA_001721745.1	287	Pseudomonas aeruginosa	PA_D1
GCA_001721765.1	287	Pseudomonas aeruginosa	PA_D2
GCA_001721785.1	287	Pseudomonas aeruginosa	PA_D9
GCA_001721805.1	287	Pseudomonas aeruginosa	PA_D16
GCA_001721825.1	287	Pseudomonas aeruginosa	PA_D22
GCA_001721845.1	287	Pseudomonas aeruginosa	PA_D25
GCA_001722005.1	287	Pseudomonas aeruginosa	DN1
GCA_001722025.1	287	Pseudomonas aeruginosa	PA_D5
GCA_001722045.1	287	Pseudomonas aeruginosa	PA_D21
GCA_001729505.1	287	Pseudomonas aeruginosa	ATCC 15692
GCA_001750705.1	287	Pseudomonas aeruginosa	FA-HZ1
GCA_001792835.1	287	Pseudomonas aeruginosa	PA1088
GCA_001792855.1	287	Pseudomonas aeruginosa	PA8281
GCA_001792875.1	287	Pseudomonas aeruginosa	PA11803
GCA_001870265.1	287	Pseudomonas aeruginosa	PA7790
GCA_001874465.1	287	Pseudomonas aeruginosa	NA
GCA_001879525.1	287	Pseudomonas aeruginosa	PAER4_119
GCA_900070375.1	287	Pseudomonas aeruginosa	PAO1_Orsay
GCA_900095805.1	287	Pseudomonas aeruginosa	NA
GCA_000009125.1	305	Ralstonia solanacearum GMI1000	GMI1000
GCA_001267515.1	305	Ralstonia solanacearum	YC45
GCA_001708525.1	305	Ralstonia solanacearum	KACC10709
GCA_001879565.1	305	Ralstonia solanacearum OE1-1	OE1-1
GCA_000648735.3	317	Pseudomonas syringae pv. actinidiae ICMP 18884	ICMP 18884
GCA_000297075.2	330	Pseudomonas pseudoalcaligenes CECT 5344	CECT5344
GCA_000022645.2	337	Burkholderia glumae BGR1	BGR1
GCA_000012105.1	339	Xanthomonas campestris pv. campestris str. 8004	8004
GCA_000070605.1	339	Xanthomonas campestris pv. campestris	B100
GCA_000221965.1	339	Xanthomonas campestris pv. raphani 756C	756C
GCA_001186415.1	339	Xanthomonas campestris pv. campestris	ICMP 21080
GCA_001186465.1	339	Xanthomonas campestris pv. campestris	ICMP 4013
GCA_001021935.1	343	Xanthomonas translucens pv. undulosa	Xtu 4699
GCA_000021045.1	354	Azotobacter vinelandii DJ	DJ; ATCC BAA-1303
GCA_000380365.1	354	Azotobacter vinelandii CA6	CA6
GCA_000807315.1	375	Bradyrhizobium japonicum	E109
GCA_000006965.1	382	Sinorhizobium meliloti 1021	1021
GCA_000147775.3	382	Sinorhizobium meliloti BL225C	BL225C
GCA_000218265.1	382	Sinorhizobium meliloti SM11	SM11
GCA_000304415.1	382	Sinorhizobium meliloti Rm41	Rm41
GCA_000320385.2	382	Sinorhizobium meliloti GR4	GR4
GCA_000346065.1	382	Sinorhizobium meliloti 2011	2011
GCA_000747295.1	382	Sinorhizobium meliloti	RMO17
GCA_001664105.1	396	Rhizobium phaseoli	N261
GCA_001664125.1	396	Rhizobium phaseoli	N831
GCA_001664165.1	396	Rhizobium phaseoli	N161
GCA_001664185.1	396	Rhizobium phaseoli	R744
GCA_001664205.1	396	Rhizobium phaseoli	R630
GCA_001664225.1	396	Rhizobium phaseoli	R723
GCA_001664245.1	396	Rhizobium phaseoli	R620
GCA_001664285.1	396	Rhizobium phaseoli	N931
GCA_001664365.1	396	Rhizobium phaseoli	N671
GCA_001664405.1	396	Rhizobium phaseoli	N771
GCA_001664425.1	396	Rhizobium phaseoli	N841
GCA_001664445.1	396	Rhizobium phaseoli	R611
GCA_000018845.1	408	Methylobacterium extorquens PA1	PA1
GCA_000021845.1	408	Methylobacterium extorquens CM4	CM4
GCA_000022685.1	408	Methylobacterium extorquens AM1	AM1
GCA_000010845.1	438	Acetobacter pasteurianus IFO 3283-03	IFO 3283 substr. IFO 3283-03
GCA_000010865.1	438	Acetobacter pasteurianus IFO 3283-07	IFO 3283 substr. IFO 3283-07
GCA_000010885.1	438	Acetobacter pasteurianus IFO 3283-22	IFO 3283 substr. IFO 3283-22
GCA_000010905.1	438	Acetobacter pasteurianus IFO 3283-26	IFO 3283 substr. IFO 3283-26
GCA_000010925.1	438	Acetobacter pasteurianus IFO 3283-32	IFO 3283 substr. IFO 3283-32
GCA_000010945.1	438	Acetobacter pasteurianus IFO 3283-01-42C	IFO 3283 substr. IFO 3283-01-42C
GCA_000010965.1	438	Acetobacter pasteurianus IFO 3283-12	IFO 3283 substr. IFO 3283-12
GCA_000241585.3	438	Acetobacter pasteurianus NBRC 101655	NBRC 101655
GCA_000723785.1	438	Acetobacter pasteurianus 386B	386B
GCA_000311765.1	442	Gluconobacter oxydans H24	H24
GCA_000048645.1	446	Legionella pneumophila str. Paris	Paris
GCA_000048665.1	446	Legionella pneumophila str. Lens	Lens
GCA_000092545.1	446	Legionella pneumophila str. Corby	Corby
GCA_000092625.1	446	Legionella pneumophila 2300/99 Alcoy	2300/99 Alcoy
GCA_000239175.1	446	Legionella pneumophila subsp. pneumophila ATCC 43290	ATCC 43290
GCA_000277025.1	446	Legionella pneumophila subsp. pneumophila str. Hextuple_2q	Philadelphia 1 substr. Lp02
GCA_000277065.1	446	Legionella pneumophila subsp. pneumophila str. Hextuple_3a	Philadelphia 1 substr. Lp02
GCA_000306845.1	446	Legionella pneumophila subsp. pneumophila	HL06041035
GCA_000306865.1	446	Legionella pneumophila subsp. pneumophila	Lorraine
GCA_000347615.1	446	Legionella pneumophila subsp. pneumophila LPE509	LPE509
GCA_000404245.1	446	Legionella pneumophila subsp. pneumophila str. Thunder Bay	Thunder Bay
GCA_001592705.1	446	Legionella pneumophila subsp. pneumophila	Toronto-2005
GCA_001610735.1	446	Legionella pneumophila	L10-023
GCA_001652645.1	446	Legionella pneumophila	D-7632
GCA_001652665.1	446	Legionella pneumophila	D-7631
GCA_001652685.1	446	Legionella pneumophila	D-7630
GCA_001677075.2	446	Legionella pneumophila	OLDA
GCA_001677115.2	446	Legionella pneumophila	Pontiac
GCA_001752705.1	446	Legionella pneumophila	E10_P
GCA_001752725.1	446	Legionella pneumophila	E11_U
GCA_001752745.1	446	Legionella pneumophila	Philadelphia_1_ATCC
GCA_001752765.1	446	Legionella pneumophila	Philadelphia_1_CDC
GCA_001752785.1	446	Legionella pneumophila	Philadelphia_2
GCA_001752805.1	446	Legionella pneumophila	Philadelphia_3
GCA_001752825.1	446	Legionella pneumophila	Philadelphia_4
GCA_001752845.1	446	Legionella pneumophila	C1_S
GCA_001752865.1	446	Legionella pneumophila	C2_S
GCA_001752885.1	446	Legionella pneumophila	C3_O
GCA_001752905.1	446	Legionella pneumophila	C4_S
GCA_001752925.1	446	Legionella pneumophila	C5_P
GCA_001752945.1	446	Legionella pneumophila	C6_S
GCA_001752965.1	446	Legionella pneumophila	C7_O
GCA_001753065.1	446	Legionella pneumophila	C8_S
GCA_001753085.1	446	Legionella pneumophila	C9_S
GCA_001753105.1	446	Legionella pneumophila	C10_S
GCA_001753125.1	446	Legionella pneumophila	C11_O
GCA_001753145.1	446	Legionella pneumophila	E1_P
GCA_001753265.1	446	Legionella pneumophila	E2_N
GCA_001753285.1	446	Legionella pneumophila	E3_N
GCA_001753305.1	446	Legionella pneumophila	E4_N
GCA_001753325.1	446	Legionella pneumophila	E5_N
GCA_001753345.1	446	Legionella pneumophila	E6_N
GCA_001753365.1	446	Legionella pneumophila	E7_O
GCA_001753385.1	446	Legionella pneumophila	E8_O
GCA_001753405.1	446	Legionella pneumophila	E9_O
GCA_001766275.1	446	Legionella pneumophila subsp. pneumophila	FFI102
GCA_001766295.1	446	Legionella pneumophila subsp. pneumophila	FFI103
GCA_001766315.1	446	Legionella pneumophila subsp. pneumophila	FFI104
GCA_001766335.1	446	Legionella pneumophila subsp. pneumophila	FFI105
GCA_001766355.1	446	Legionella pneumophila subsp. pneumophila	FFI329
GCA_001766375.1	446	Legionella pneumophila subsp. pneumophila	FFI337
GCA_900092465.1	446	Legionella pneumophila	Lpm7613
GCA_000006845.1	485	Neisseria gonorrhoeae FA 1090	FA 1090
GCA_000020105.1	485	Neisseria gonorrhoeae NCCP11945	NCCP11945
GCA_001047225.1	485	Neisseria gonorrhoeae	FA19
GCA_001047255.1	485	Neisseria gonorrhoeae	FA6140
GCA_001047275.1	485	Neisseria gonorrhoeae	12816
GCA_001661085.1	485	Neisseria gonorrhoeae	32867
GCA_001661115.1	485	Neisseria gonorrhoeae	34530
GCA_001661135.1	485	Neisseria gonorrhoeae	34769
GCA_000008805.1	487	Neisseria meningitidis MC58	MC58
GCA_000009105.1	487	Neisseria meningitidis Z2491	Z2491
GCA_000009465.1	487	Neisseria meningitidis FAM18	FAM18
GCA_000014105.1	487	Neisseria meningitidis 053442	53442
GCA_000026965.1	487	Neisseria meningitidis 8013	8013
GCA_000083565.1	487	Neisseria meningitidis alpha14	alpha14
GCA_000152165.1	487	Neisseria meningitidis alpha710	alpha710
GCA_000191425.1	487	Neisseria meningitidis G2136	G2136
GCA_000191445.1	487	Neisseria meningitidis H44/76	H44/76
GCA_000191465.1	487	Neisseria meningitidis M01-240149	M01-240149
GCA_000191485.1	487	Neisseria meningitidis M01-240355	M01-240355
GCA_000191505.1	487	Neisseria meningitidis M04-240196	M04-240196
GCA_000191525.1	487	Neisseria meningitidis NZ-05/33	NZ-05/33
GCA_000253215.1	487	Neisseria meningitidis WUE 2594	WUE 2594
GCA_000626595.1	487	Neisseria meningitidis	510612
GCA_000787195.2	487	Neisseria meningitidis	L91543
GCA_000800235.1	487	Neisseria meningitidis	NM3686
GCA_000800275.1	487	Neisseria meningitidis M7124	M7124
GCA_000800315.1	487	Neisseria meningitidis	NM3682
GCA_000800355.1	487	Neisseria meningitidis	NM3683
GCA_000800415.1	487	Neisseria meningitidis	M10208
GCA_000816165.1	487	Neisseria meningitidis LNP21362	LNP21362
GCA_001029815.1	487	Neisseria meningitidis	B6116/77
GCA_001697105.1	487	Neisseria meningitidis	DE8669
GCA_001697125.1	487	Neisseria meningitidis	DE10444
GCA_001697165.1	487	Neisseria meningitidis	DE8555
GCA_001697205.1	487	Neisseria meningitidis	WUE2121
GCA_001697305.1	487	Neisseria meningitidis	M22718
GCA_001697325.1	487	Neisseria meningitidis	M12752
GCA_001697345.1	487	Neisseria meningitidis	M22819
GCA_001697365.1	487	Neisseria meningitidis	M22809
GCA_001697385.1	487	Neisseria meningitidis	M09293
GCA_001697405.1	487	Neisseria meningitidis	M22189
GCA_001697425.1	487	Neisseria meningitidis	M07149
GCA_001697445.1	487	Neisseria meningitidis	M25474
GCA_001697465.1	487	Neisseria meningitidis	M08001
GCA_001697485.1	487	Neisseria meningitidis	M22748
GCA_001697505.1	487	Neisseria meningitidis	M22811
GCA_001697525.1	487	Neisseria meningitidis	M22772
GCA_001697545.1	487	Neisseria meningitidis	M22769
GCA_001697565.1	487	Neisseria meningitidis	M22745
GCA_001697585.1	487	Neisseria meningitidis	M24730
GCA_001697605.1	487	Neisseria meningitidis	M22801
GCA_001697625.1	487	Neisseria meningitidis	M22804
GCA_001697645.1	487	Neisseria meningitidis	M25438
GCA_001697665.1	487	Neisseria meningitidis	M23413
GCA_001697685.1	487	Neisseria meningitidis	M22722
GCA_001697705.1	487	Neisseria meningitidis	M25070
GCA_001697725.1	487	Neisseria meningitidis	M09261
GCA_001697745.1	487	Neisseria meningitidis	M25462
GCA_001697765.1	487	Neisseria meningitidis	M27559
GCA_001697785.1	487	Neisseria meningitidis	M25472
GCA_001697805.1	487	Neisseria meningitidis	M22759
GCA_001697825.1	487	Neisseria meningitidis	M25087
GCA_001697845.1	487	Neisseria meningitidis	M22783
GCA_001697865.1	487	Neisseria meningitidis	M22828
GCA_001697885.1	487	Neisseria meningitidis	M25459
GCA_001697905.1	487	Neisseria meningitidis	M22160
GCA_001697925.1	487	Neisseria meningitidis	M07161
GCA_001697945.1	487	Neisseria meningitidis	M25476
GCA_001697965.1	487	Neisseria meningitidis	M25456
GCA_001697985.1	487	Neisseria meningitidis	M25419
GCA_001698005.1	487	Neisseria meningitidis	M22740
GCA_001698025.1	487	Neisseria meningitidis	M22822
GCA_001698045.1	487	Neisseria meningitidis	M07162
GCA_001698065.1	487	Neisseria meningitidis	M08000
GCA_001698085.1	487	Neisseria meningitidis	M24705
GCA_001698105.1	487	Neisseria meningitidis	M22191
GCA_001750825.1	487	Neisseria meningitidis	331401
GCA_000193595.3	520	Bordetella pertussis B1917	B1917
GCA_000195715.1	520	Bordetella pertussis Tohama I	Tohama I
GCA_000212975.1	520	Bordetella pertussis CS	CS
GCA_000306945.1	520	Bordetella pertussis 18323	18323
GCA_000812165.1	520	Bordetella pertussis 137	137
GCA_001013565.1	520	Bordetella pertussis	D420
GCA_001307525.1	520	Bordetella pertussis	B3629
GCA_001307565.1	520	Bordetella pertussis	B3621
GCA_001307585.1	520	Bordetella pertussis	B1838
GCA_001307605.1	520	Bordetella pertussis	B1865
GCA_001307625.1	520	Bordetella pertussis	B3405
GCA_001307645.1	520	Bordetella pertussis	B3582
GCA_001307665.1	520	Bordetella pertussis	B3585
GCA_001307685.1	520	Bordetella pertussis	B3640
GCA_001307705.1	520	Bordetella pertussis	B3658
GCA_001307725.1	520	Bordetella pertussis	B3913
GCA_001307745.1	520	Bordetella pertussis	B3921
GCA_001509895.1	520	Bordetella pertussis	H321
GCA_001509915.1	520	Bordetella pertussis	I979
GCA_001558395.1	520	Bordetella pertussis	ATCC:BAA-1335D-5
GCA_001605035.1	520	Bordetella pertussis	H374
GCA_001605055.1	520	Bordetella pertussis	H378
GCA_001605075.1	520	Bordetella pertussis	H379
GCA_001605095.1	520	Bordetella pertussis	H380
GCA_001605115.1	520	Bordetella pertussis	H559
GCA_001605135.1	520	Bordetella pertussis	H375
GCA_001605155.1	520	Bordetella pertussis	H627
GCA_001605175.1	520	Bordetella pertussis	H489
GCA_001605195.1	520	Bordetella pertussis	H542
GCA_001605215.1	520	Bordetella pertussis	H561
GCA_001605235.1	520	Bordetella pertussis	H563
GCA_001605255.1	520	Bordetella pertussis	H622
GCA_001605275.1	520	Bordetella pertussis	C393
GCA_001605295.1	520	Bordetella pertussis	E476
GCA_001605345.1	520	Bordetella pertussis	H564
GCA_001605365.1	520	Bordetella pertussis	H788
GCA_001605385.1	520	Bordetella pertussis	I468
GCA_001605405.1	520	Bordetella pertussis	I469
GCA_001605425.1	520	Bordetella pertussis	I472
GCA_001605445.1	520	Bordetella pertussis	I476
GCA_001605465.1	520	Bordetella pertussis	I480
GCA_001605485.1	520	Bordetella pertussis	I483
GCA_001605505.1	520	Bordetella pertussis	I496
GCA_001605525.1	520	Bordetella pertussis	I498
GCA_001605545.1	520	Bordetella pertussis	I518
GCA_001605565.1	520	Bordetella pertussis	I521
GCA_001605585.1	520	Bordetella pertussis	I538
GCA_001605605.1	520	Bordetella pertussis	I539
GCA_001605625.1	520	Bordetella pertussis	I646
GCA_001605645.1	520	Bordetella pertussis	I656
GCA_001605665.1	520	Bordetella pertussis	I669
GCA_001605685.1	520	Bordetella pertussis	I707
GCA_001628735.1	520	Bordetella pertussis	I344
GCA_001686365.1	520	Bordetella pertussis	VA-190
GCA_001686405.1	520	Bordetella pertussis	VA-194
GCA_001686425.1	520	Bordetella pertussis	VA-175
GCA_001686445.1	520	Bordetella pertussis	VA-150
GCA_001686465.1	520	Bordetella pertussis	VA-52
GCA_001686485.1	520	Bordetella pertussis	VA-198
GCA_001686505.1	520	Bordetella pertussis	VA-09
GCA_001686525.1	520	Bordetella pertussis	VA-15
GCA_001686545.1	520	Bordetella pertussis	VA-18
GCA_001686565.1	520	Bordetella pertussis	VA-62
GCA_001686585.1	520	Bordetella pertussis	VA-145
GCA_001686605.1	520	Bordetella pertussis	VA-010
GCA_001686625.1	520	Bordetella pertussis	VA-UT25Sm1
GCA_001687385.1	520	Bordetella pertussis	B203
GCA_001687405.1	520	Bordetella pertussis	B202
GCA_001831395.1	520	Bordetella pertussis	J445
GCA_001831415.1	520	Bordetella pertussis	J446
GCA_001831435.1	520	Bordetella pertussis	J447
GCA_000742955.1	529	Ochrobactrum anthropi	OAB
GCA_000007105.1	542	Zymomonas mobilis subsp. mobilis ZM4 = ATCC 31821	ZM4
GCA_000024245.1	542	Zymomonas mobilis subsp. mobilis NCIMB 11163	NCIMB 11163
GCA_000277755.1	542	Zymomonas mobilis subsp. mobilis ATCC 29191	ATCC 29191
GCA_000498655.1	542	Zymomonas mobilis subsp. mobilis str. CP4 = NRRL B-14023	CP4 = NRRL B-14023
GCA_000576125.1	542	Zymomonas mobilis subsp. mobilis NRRL B-12526	NRRL B-12526
GCA_000576165.1	542	Zymomonas mobilis subsp. mobilis str. CP4 = NRRL B-14023	CP4 = NRRL B-14023
GCA_000770155.1	550	Enterobacter cloacae	GGT036
GCA_000754345.1	588	Providencia stuartii	ATCC 33672
GCA_001558855.1	588	Providencia stuartii	FDAARGOS_145
GCA_000975245.1	614	Serratia liquefaciens	HUMV-21
GCA_001559135.1	614	Serratia liquefaciens	FDAARGOS_125
GCA_000006925.2	623	Shigella flexneri 2a str. 301	301
GCA_000007405.1	623	Shigella flexneri 2a str. 2457T	2457T
GCA_000013585.1	623	Shigella flexneri 5 str. 8401	8401
GCA_000022245.1	623	Shigella flexneri 2002017	2002017
GCA_000743955.1	623	Shigella flexneri 2003036	2003036
GCA_000743995.1	623	Shigella flexneri Shi06HN006	Shi06HN006
GCA_000953035.1	623	Shigella flexneri	NA
GCA_001021855.1	623	Shigella flexneri G1663	G1663
GCA_001579965.1	623	Shigella flexneri 4c	1205
GCA_001580175.1	623	Shigella flexneri 2a	981
GCA_000092525.1	624	Shigella sonnei Ss046	Ss046
GCA_001518855.1	624	Shigella sonnei	FORC_011
GCA_001558295.1	624	Shigella sonnei	FDAARGOS_90
GCA_000006645.1	632	Yersinia pestis KIM10+	NA
GCA_000007885.1	632	Yersinia pestis biovar Microtus str. 91001	91001
GCA_000009065.1	632	Yersinia pestis CO92	NA
GCA_000013805.1	632	Yersinia pestis Nepal516	Nepal516
GCA_000013825.1	632	Yersinia pestis Antiqua	Antiqua
GCA_000016445.1	632	Yersinia pestis Pestoides F	Pestoides F
GCA_000018805.1	632	Yersinia pestis Angola	Angola
GCA_000022805.1	632	Yersinia pestis D106004	D106004
GCA_000022825.1	632	Yersinia pestis D182038	D182038
GCA_000022845.1	632	Yersinia pestis Z176003	Z176003
GCA_000186725.1	632	Yersinia pestis biovar Medievalis str. Harbin 35	Harbin 35
GCA_000222975.1	632	Yersinia pestis A1122	A1122
GCA_000834235.1	632	Yersinia pestis	PBM19
GCA_000834275.1	632	Yersinia pestis	Harbin35
GCA_000834315.1	632	Yersinia pestis Pestoides F	Pestoides F
GCA_000834335.1	632	Yersinia pestis	Shasta
GCA_000834495.1	632	Yersinia pestis	El Dorado
GCA_000834755.1	632	Yersinia pestis A1122	A1122
GCA_000834775.1	632	Yersinia pestis	Dodson
GCA_000834845.1	632	Yersinia pestis Angola	Angola
GCA_000834885.1	632	Yersinia pestis	Nicholisk 41
GCA_000834925.1	632	Yersinia pestis str. Pestoides B	Pestoides B
GCA_000834985.1	632	Yersinia pestis Pestoides G	Pestoides G
GCA_001188695.1	632	Yersinia pestis 1412	1412
GCA_001188715.1	632	Yersinia pestis 1522	1522
GCA_001188755.1	632	Yersinia pestis 8787	8787
GCA_001188775.1	632	Yersinia pestis 3770	3770
GCA_001188795.1	632	Yersinia pestis 3067	3067
GCA_001188815.1	632	Yersinia pestis 2944	2944
GCA_001188935.1	632	Yersinia pestis 1413	1413
GCA_001293415.1	632	Yersinia pestis CO92	CO92
GCA_001693595.1	632	Yersinia pestis	Cadman
GCA_000834415.1	633	Yersinia pseudotuberculosis	EP2/+
GCA_000401555.1	644	Aeromonas hydrophila ML09-119	ML09-119
GCA_000633175.1	644	Aeromonas hydrophila AL09-71	AL09-71
GCA_000635955.1	644	Aeromonas hydrophila pc104A	pc104A
GCA_000819505.1	644	Aeromonas hydrophila J-1	J-1
GCA_000940915.1	644	Aeromonas hydrophila	AL06-06
GCA_000963645.1	644	Aeromonas hydrophila	AH10
GCA_001019645.1	644	Aeromonas hydrophila NJ-35	NJ-35
GCA_001455365.1	644	Aeromonas hydrophila	JBN2301
GCA_001518775.1	644	Aeromonas hydrophila	D4
GCA_001683535.1	644	Aeromonas hydrophila	GYK1
GCA_001687125.1	644	Aeromonas hydrophila	AHNIH1
GCA_001469735.1	663	Vibrio alginolyticus	ATCC 33787
GCA_001679745.1	663	Vibrio alginolyticus	ZJ-T
GCA_000196095.1	670	Vibrio parahaemolyticus RIMD 2210633	O3:K6 substr. RIMD 2210633
GCA_000328405.1	670	Vibrio parahaemolyticus BB22OP	BB22OP
GCA_000430405.1	670	Vibrio parahaemolyticus O1:Kuk str. FDA_R31	FDA_R31
GCA_000430425.1	670	Vibrio parahaemolyticus O1:K33 str. CDC_K4557	CDC_K4557
GCA_000568495.1	670	Vibrio parahaemolyticus UCM-V493	UCM-V493
GCA_001244315.1	670	Vibrio parahaemolyticus	FORC_008
GCA_001304775.1	670	Vibrio parahaemolyticus	FORC_006
GCA_001433415.1	670	Vibrio parahaemolyticus	FORC_004
GCA_001636035.1	670	Vibrio parahaemolyticus	FORC_014
GCA_001700835.1	670	Vibrio parahaemolyticus	CHN25
GCA_001758605.1	670	Vibrio parahaemolyticus	FORC_023
GCA_001879585.1	670	Vibrio parahaemolyticus	FORC_022
GCA_000464435.1	680	Vibrio campbellii ATCC BAA-1116	ATCC BAA-1116
GCA_001680045.1	691	Vibrio natriegens	CCUG 16371
GCA_001680065.1	691	Vibrio natriegens	CCUG 16373
GCA_001680085.1	691	Vibrio natriegens	CCUG 16374
GCA_000015885.1	715	Actinobacillus pleuropneumoniae serovar 5b str. L20	L20
GCA_000016685.1	715	Actinobacillus pleuropneumoniae serovar 3 str. JL03	JL03
GCA_000020405.1	715	Actinobacillus pleuropneumoniae serovar 7 str. AP76	AP76
GCA_000011785.1	731	Haemophilus somnus 129PT	129PT
GCA_000006825.1	747	Pasteurella multocida subsp. multocida str. Pm70	Pm70
GCA_000234745.1	747	Pasteurella multocida 36950	36950
GCA_000255915.1	747	Pasteurella multocida subsp. multocida str. HN06	HN06
GCA_000259545.1	747	Pasteurella multocida subsp. multocida str. 3480	3480
GCA_000512395.1	747	Pasteurella multocida subsp. multocida str. HB03	HB03
GCA_000973565.1	747	Pasteurella multocida OH1905	OH1905
GCA_001578435.1	747	Pasteurella multocida subsp. multocida PMTB2.1	PMTB2.1
GCA_001663095.1	747	Pasteurella multocida subsp. multocida HB01	HB01
GCA_001721885.1	747	Pasteurella multocida	Pm-3
GCA_001874445.1	747	Pasteurella multocida	Razi_Pm0001
GCA_000011945.1	770	Anaplasma marginale str. St. Maries	St. Maries
GCA_001559035.1	774	Bartonella bacilliformis	ATCC:35685D-5
GCA_000007765.1	777	Coxiella burnetii RSA 493	RSA 493
GCA_000018745.1	777	Coxiella burnetii RSA 331	RSA 331
GCA_000019865.1	777	Coxiella burnetii CbuG_Q212	CbuG_Q212
GCA_000019885.1	777	Coxiella burnetii CbuK_Q154	CbuK_Q154
GCA_000359545.5	777	Coxiella burnetii Cb175_Guyana	NA
GCA_000367725.3	777	Coxiella burnetii Z3055	Z3055
GCA_001572745.1	777	Coxiella burnetii	3262
GCA_000050405.1	779	Ehrlichia ruminantium str. Gardel	Gardel
GCA_000050425.1	779	Ehrlichia ruminantium str. Welgevonden	Welgevonden
GCA_000022785.1	782	Rickettsia prowazekii str. Rp22	Rp22
GCA_000195735.1	782	Rickettsia prowazekii str. Madrid E	Madrid E
GCA_000277165.1	782	Rickettsia prowazekii str. Chernikova	Chernikova
GCA_000277185.1	782	Rickettsia prowazekii str. Katsinyian	Katsinyian
GCA_000277205.1	782	Rickettsia prowazekii str. BuV67-CWPP	BuV67-CWPP
GCA_000277245.1	782	Rickettsia prowazekii str. GvV257	GvV257
GCA_000277265.1	782	Rickettsia prowazekii str. RpGvF24	RpGvF24
GCA_000363905.1	782	Rickettsia prowazekii str. NMRC Madrid E	NMRC Madrid E
GCA_001602215.1	782	Rickettsia prowazekii	Naples-1
GCA_000017445.3	783	Rickettsia rickettsii str. Iowa	Iowa
GCA_000018225.1	783	Rickettsia rickettsii str. 'Sheila Smith'	Sheila Smith
GCA_000283775.1	783	Rickettsia rickettsii str. Colombia	Colombia
GCA_000283795.1	783	Rickettsia rickettsii str. Arizona	Arizona
GCA_000283815.1	783	Rickettsia rickettsii str. Hino	Hino
GCA_000283955.1	783	Rickettsia rickettsii str. Brazil	Brazil
GCA_000831525.1	783	Rickettsia rickettsii str. R	R
GCA_000831545.1	783	Rickettsia rickettsii str. Morgan	Morgan
GCA_000277285.1	785	Rickettsia typhi str. TH1527	TH1527
GCA_000277305.1	785	Rickettsia typhi str. B9991CWPP	B9991CWPP
GCA_000283915.1	788	Rickettsia canadensis str. CA410	CA410
GCA_000046685.1	803	Bartonella quintana str. Toulouse	Toulouse
GCA_000008725.1	813	Chlamydia trachomatis D/UW-3/CX	D/UW-3/CX
GCA_000012125.1	813	Chlamydia trachomatis A/HAR-13	A/HAR-13
GCA_000026905.1	813	Chlamydia trachomatis B/TZ1A828/OT	B/TZ1A828/OT
GCA_000026925.1	813	Chlamydia trachomatis B/Jali20/OT	Jali20
GCA_000068525.2	813	Chlamydia trachomatis L2b/UCH-1/proctitis	UCH-1
GCA_000068585.1	813	Chlamydia trachomatis 434/Bu	434/Bu
GCA_000092485.1	813	Chlamydia trachomatis D-EC	D-EC
GCA_000092665.1	813	Chlamydia trachomatis E/150	E/150
GCA_000092685.1	813	Chlamydia trachomatis G/9768	G/9768
GCA_000092705.1	813	Chlamydia trachomatis G/11222	G/11222
GCA_000092725.1	813	Chlamydia trachomatis G/11074	G/11074
GCA_000092745.1	813	Chlamydia trachomatis E/11023	E/11023
GCA_000092805.1	813	Chlamydia trachomatis G/9301	G/9301
GCA_000093005.1	813	Chlamydia trachomatis D-LC	D-LC
GCA_000210495.1	813	Chlamydia trachomatis Sweden2	Sweden2
GCA_000220105.1	813	Chlamydia trachomatis L2c	L2c
GCA_000226605.1	813	Chlamydia trachomatis A2497	A2497
GCA_000284475.1	813	Chlamydia trachomatis A2497	A2497
GCA_000304495.1	813	Chlamydia trachomatis E/SW3	E/SW3
GCA_000304515.1	813	Chlamydia trachomatis F/SW4	F/SW4
GCA_000304535.1	813	Chlamydia trachomatis F/SW5	F/SW5
GCA_000318525.2	813	Chlamydia trachomatis A/363	A/363
GCA_000318565.1	813	Chlamydia trachomatis A/7249	A/7249
GCA_000318645.1	813	Chlamydia trachomatis E/Bour	E/Bour
GCA_000318765.1	813	Chlamydia trachomatis Ia/SotonIa1	Ia/SotonIa1
GCA_000318785.1	813	Chlamydia trachomatis Ia/SotonIa3	Ia/SotonIa3
GCA_000318825.1	813	Chlamydia trachomatis L1/440/LN	L1/440/LN
GCA_000318845.1	813	Chlamydia trachomatis L1/115	L1/115
GCA_000318865.1	813	Chlamydia trachomatis L1/224	L1/224
GCA_000318885.1	813	Chlamydia trachomatis L2/25667R	L2/25667R
GCA_000318905.1	813	Chlamydia trachomatis L2b/8200/07	L2b/8200/07
GCA_000318925.1	813	Chlamydia trachomatis L2b/UCH-2	L2b/UCH-2
GCA_000318985.1	813	Chlamydia trachomatis L2b/795	NA
GCA_000319105.1	813	Chlamydia trachomatis L3/404/LN	L3/404/LN
GCA_000364765.1	813	Chlamydia trachomatis L2/434/Bu(i)	L2/434/Bu(i)
GCA_000364785.1	813	Chlamydia trachomatis L2/434/Bu(f)	L2/434/Bu(f)
GCA_000441585.1	813	Chlamydia trachomatis RC-F/69	RC-F/69
GCA_000441615.1	813	Chlamydia trachomatis RC-L2(s)/46	RC-L2(s)/46
GCA_000441655.1	813	Chlamydia trachomatis RC-J/943	RC-J/943
GCA_000441675.1	813	Chlamydia trachomatis RC-J/953	RC-J/953
GCA_000441695.1	813	Chlamydia trachomatis RC-L2(s)/3	RC-L2(s)/3
GCA_000441715.1	813	Chlamydia trachomatis RC-F(s)/342	RC-F(s)/342
GCA_000441735.1	813	Chlamydia trachomatis RC-J(s)/122	RC-J(s)/122
GCA_000441755.1	813	Chlamydia trachomatis RC-J/966	RC-J/966
GCA_000441775.1	813	Chlamydia trachomatis J/6276tet1	J/6276tet1
GCA_000441795.1	813	Chlamydia trachomatis RC-J/971	RC-J/971
GCA_000441815.1	813	Chlamydia trachomatis RC-L2/55	RC-L2/55
GCA_000507225.1	813	Chlamydia trachomatis C/TW-3	C/TW-3
GCA_000590575.1	813	Chlamydia trachomatis	F/1-93
GCA_000590615.1	813	Chlamydia trachomatis	F/6-94
GCA_000590635.1	813	Chlamydia trachomatis F/11-96	F/11-96
GCA_000590675.1	813	Chlamydia trachomatis	D/13-96
GCA_000590755.1	813	Chlamydia trachomatis	J/31-98
GCA_000971705.1	813	Chlamydia trachomatis	L2b/CS19/08
GCA_000971725.1	813	Chlamydia trachomatis	L2b/CS784/08
GCA_001183765.1	813	Chlamydia trachomatis D/CS637/11	D/CS637/11
GCA_001183805.1	813	Chlamydia trachomatis	E/CS1025/11
GCA_001183825.1	813	Chlamydia trachomatis	F/CS847/08
GCA_001183845.1	813	Chlamydia trachomatis	Ia/CS190/96
GCA_001655335.1	813	Chlamydia trachomatis	E-103
GCA_001655375.1	813	Chlamydia trachomatis	E-160
GCA_001655415.1	813	Chlamydia trachomatis	E-547
GCA_001655455.1	813	Chlamydia trachomatis	E-8873
GCA_001655495.1	813	Chlamydia trachomatis	E-32931
GCA_001655535.1	813	Chlamydia trachomatis	E-DK-20
GCA_001655575.1	813	Chlamydia trachomatis	F-6068
GCA_000009925.1	817	Bacteroides fragilis YCH46	YCH46
GCA_000025985.1	817	Bacteroides fragilis NCTC 9343	NA
GCA_000965785.1	817	Bacteroides fragilis	BOB25
GCA_001286525.1	817	Bacteroides fragilis	BE1
GCA_001682215.1	817	Bacteroides fragilis	S14
GCA_000011065.1	818	Bacteroides thetaiotaomicron VPI-5482	VPI-5482
GCA_000024665.1	833	Fibrobacter succinogenes subsp. succinogenes S85	S85
GCA_000007585.1	837	Porphyromonas gingivalis W83	W83
GCA_001263815.1	837	Porphyromonas gingivalis	A7436
GCA_001274615.1	837	Porphyromonas gingivalis AJW4	AJW4
GCA_001314265.1	837	Porphyromonas gingivalis 381	381
GCA_001296165.1	851	Fusobacterium nucleatum subsp. nucleatum ChDC F316	KCOM 1322
GCA_001296185.1	851	Fusobacterium nucleatum subsp. nucleatum	KCOM 1250
GCA_000020825.1	920	Acidithiobacillus ferrooxidans ATCC 53993	ATCC 53993
GCA_000164905.1	940	Hydrogenobacter thermophilus TK-6	TK-6
GCA_000632815.1	945	Ehrlichia chaffeensis str. Heartland	Heartland
GCA_000632865.1	945	Ehrlichia chaffeensis str. Jax	Jax
GCA_000632885.1	945	Ehrlichia chaffeensis str. Liberty	Liberty
GCA_000632905.1	945	Ehrlichia chaffeensis str. Osceola	Osceola
GCA_000632925.1	945	Ehrlichia chaffeensis str. Saint Vincent	Saint Vincent
GCA_000632945.1	945	Ehrlichia chaffeensis str. Wakulla	Wakulla
GCA_000632965.1	945	Ehrlichia chaffeensis str. West Paces	West Paces
GCA_001275365.1	954	Francisella persica ATCC VR-331	FSC845
GCA_000143225.1	964	Herbaspirillum seropedicae SmR1	SmR1
GCA_001721865.1	964	Herbaspirillum seropedicae	AU14040
GCA_000750195.1	979	Cellulophaga lytica	HI1
GCA_001534645.1	996	Flavobacterium columnare	94-081
GCA_000015985.1	1063	Rhodobacter sphaeroides ATCC 17029	NA
GCA_001576595.1	1063	Rhodobacter sphaeroides	MBTLJ-8
GCA_001685625.1	1063	Rhodobacter sphaeroides	MBTLJ-13
GCA_000195775.1	1076	Rhodopseudomonas palustris CGA009	CGA009
GCA_001402875.1	1079	Blastochloris viridis	ATCC 19567
GCA_001459775.1	1079	Blastochloris viridis	NA
GCA_000225955.1	1085	Rhodospirillum rubrum F11	F11
GCA_000756415.3	1238	Piscirickettsia salmonis	PM32597B1
GCA_001514395.1	1238	Piscirickettsia salmonis	PSCGR01
GCA_001534725.1	1238	Piscirickettsia salmonis	CGR02
GCA_001746795.1	1238	Piscirickettsia salmonis	AY3800B
GCA_000234825.3	1245	Leuconostoc mesenteroides subsp. mesenteroides J18	J18
GCA_000512955.1	1245	Leuconostoc mesenteroides KFRI-MG	KFRI-MG
GCA_001047695.1	1245	Leuconostoc mesenteroides subsp. dextranicum	DSM 20484
GCA_001583825.1	1245	Leuconostoc mesenteroides subsp. mesenteroides	BD3749
GCA_000009005.1	1280	Staphylococcus aureus RF122	RF122
GCA_000009585.1	1280	Staphylococcus aureus subsp. aureus ST398	type strain:ST398
GCA_000009645.1	1280	Staphylococcus aureus subsp. aureus N315	N315
GCA_000009665.1	1280	Staphylococcus aureus subsp. aureus Mu50	Mu50
GCA_000010445.1	1280	Staphylococcus aureus subsp. aureus Mu3	Mu3
GCA_000010465.1	1280	Staphylococcus aureus subsp. aureus str. Newman	Newman
GCA_000011265.1	1280	Staphylococcus aureus subsp. aureus MW2	MW2
GCA_000011505.1	1280	Staphylococcus aureus subsp. aureus MRSA252	MRSA252
GCA_000011525.1	1280	Staphylococcus aureus subsp. aureus MSSA476	MSSA476
GCA_000012045.1	1280	Staphylococcus aureus subsp. aureus COL	COL
GCA_000013425.1	1280	Staphylococcus aureus subsp. aureus NCTC 8325	NCTC 8325
GCA_000013465.1	1280	Staphylococcus aureus subsp. aureus USA300_FPR3757	USA300_FPR3757
GCA_000016805.1	1280	Staphylococcus aureus subsp. aureus JH9	JH9
GCA_000017085.1	1280	Staphylococcus aureus subsp. aureus USA300_TCH1516	TCH1516
GCA_000017125.1	1280	Staphylococcus aureus subsp. aureus JH1	JH1
GCA_000024585.1	1280	Staphylococcus aureus subsp. aureus ED98	ED98
GCA_000025145.2	1280	Staphylococcus aureus 04-02981	04-02981
GCA_000027045.1	1280	Staphylococcus aureus subsp. aureus TW20	TW20
GCA_000144955.1	1280	Staphylococcus aureus subsp. aureus JKD6159	JKD6159
GCA_000145595.1	1280	Staphylococcus aureus subsp. aureus str. JKD6008	JKD6008
GCA_000159535.2	1280	Staphylococcus aureus subsp. aureus TCH60	TCH60
GCA_000160335.2	1280	Staphylococcus aureus subsp. aureus 55/2053	55/2053
GCA_000204665.1	1280	Staphylococcus aureus subsp. aureus T0131	T0131
GCA_000210315.1	1280	Staphylococcus aureus subsp. aureus ED133	ED133
GCA_000237125.1	1280	Staphylococcus aureus subsp. aureus M013	M013
GCA_000237265.1	1280	Staphylococcus aureus subsp. aureus LGA251	LGA251
GCA_000239235.1	1280	Staphylococcus aureus subsp. aureus 11819-97	11819-97
GCA_000245495.1	1280	Staphylococcus aureus subsp. aureus VC40	VC40
GCA_000253135.1	1280	Staphylococcus aureus subsp. aureus ECT-R 2	NA
GCA_000284535.1	1280	Staphylococcus aureus subsp. aureus HO 5096 0412	HO 5096 0412
GCA_000296595.1	1280	Staphylococcus aureus 08BA02176	08BA02176
GCA_000382965.1	1280	Staphylococcus aureus subsp. aureus ST228	ST228
GCA_000382985.1	1280	Staphylococcus aureus subsp. aureus ST228	ST228
GCA_000383005.1	1280	Staphylococcus aureus subsp. aureus ST228	ST228
GCA_000412775.1	1280	Staphylococcus aureus CA-347	CA-347
GCA_000418345.1	1280	Staphylococcus aureus Bmb9393	Bmb9393
GCA_000452385.2	1280	Staphylococcus aureus subsp. aureus Tager 104	Tager 104
GCA_000462955.1	1280	Staphylococcus aureus subsp. aureus 6850	6850
GCA_000463055.1	1280	Staphylococcus aureus subsp. aureus CN1	CN1
GCA_000470845.1	1280	Staphylococcus aureus subsp. aureus SA957	SA957
GCA_000470865.1	1280	Staphylococcus aureus subsp. aureus SA40	SA40
GCA_000485885.1	1280	Staphylococcus aureus subsp. aureus Z172	Z172
GCA_000568455.1	1280	Staphylococcus aureus USA300-ISMMS1	USA300-ISMMS1
GCA_000597965.1	1280	Staphylococcus aureus	502A
GCA_000626615.1	1280	Staphylococcus aureus	NRS 100
GCA_000695215.1	1280	Staphylococcus aureus subsp. aureus	H-EMRSA-15
GCA_000695875.1	1280	Staphylococcus aureus	UA-S391_USA300
GCA_000709475.1	1280	Staphylococcus aureus	XN108
GCA_000737615.1	1280	Staphylococcus aureus subsp. aureus SA268	SA268
GCA_000746505.1	1280	Staphylococcus aureus	2395 USA500
GCA_000756205.1	1280	Staphylococcus aureus subsp. aureus	ATCC 25923
GCA_000769575.1	1280	Staphylococcus aureus subsp. aureus	Gv69
GCA_000772025.1	1280	Staphylococcus aureus subsp. aureus	FORC_001
GCA_000815045.1	1280	Staphylococcus aureus	29b_MRSA
GCA_000815085.1	1280	Staphylococcus aureus	31b_MRSA
GCA_000815125.1	1280	Staphylococcus aureus	33b
GCA_000815165.1	1280	Staphylococcus aureus	26b_MRSA
GCA_000815205.1	1280	Staphylococcus aureus	25b_MRSA
GCA_000815245.1	1280	Staphylococcus aureus	27b_MRSA
GCA_000828035.1	1280	Staphylococcus aureus subsp. aureus ST772-MRSA-V	DAR4145
GCA_000953255.1	1280	Staphylococcus aureus	ILRI_Eymole1/1
GCA_000967325.1	1280	Staphylococcus aureus subsp. aureus ST228	ST228
GCA_000967345.1	1280	Staphylococcus aureus subsp. aureus ST228	ST228
GCA_000967365.1	1280	Staphylococcus aureus subsp. aureus ST228	ST228
GCA_000967385.1	1280	Staphylococcus aureus subsp. aureus ST228	ST228
GCA_000967405.1	1280	Staphylococcus aureus subsp. aureus ST228	ST228
GCA_000969225.1	1280	Staphylococcus aureus	FCFHV36
GCA_001021875.1	1280	Staphylococcus aureus	M121
GCA_001021895.1	1280	Staphylococcus aureus	CA15
GCA_001027045.1	1280	Staphylococcus aureus	RKI4
GCA_001045795.2	1280	Staphylococcus aureus	CA12
GCA_001045995.2	1280	Staphylococcus aureus	HUV05
GCA_001046095.2	1280	Staphylococcus aureus	V2200
GCA_001183705.1	1280	Staphylococcus aureus subsp. aureus	USA300_2014.C01
GCA_001183725.1	1280	Staphylococcus aureus subsp. aureus	USA300_2014.C02
GCA_001278745.1	1280	Staphylococcus aureus	HOU1444-VR
GCA_001281145.1	1280	Staphylococcus aureus	SA564
GCA_001296985.1	1280	Staphylococcus aureus subsp. aureus	GR2
GCA_001307235.1	1280	Staphylococcus aureus subsp. aureus	JS395
GCA_001444345.1	1280	Staphylococcus aureus	XQ
GCA_001456215.1	1280	Staphylococcus aureus	MS4
GCA_001457495.1	1280	Staphylococcus aureus	NCTC13435
GCA_001465635.1	1280	Staphylococcus aureus	RIVM1295
GCA_001465675.1	1280	Staphylococcus aureus	RIVM1607
GCA_001465755.1	1280	Staphylococcus aureus	RIVM3897
GCA_001515665.1	1280	Staphylococcus aureus subsp. aureus	Gv51
GCA_001515685.1	1280	Staphylococcus aureus subsp. aureus	Be62
GCA_001515705.1	1280	Staphylococcus aureus subsp. aureus	Gv88
GCA_001515745.1	1280	Staphylococcus aureus subsp. aureus	HC1340
GCA_001515765.1	1280	Staphylococcus aureus subsp. aureus	HC1335
GCA_001548295.1	1280	Staphylococcus aureus	FDA209P
GCA_001548415.1	1280	Staphylococcus aureus	MI
GCA_001549655.1	1280	Staphylococcus aureus subsp. aureus	TMUS2126
GCA_001549675.1	1280	Staphylococcus aureus subsp. aureus	TMUS2134
GCA_001558795.1	1280	Staphylococcus aureus	FDAARGOS_159
GCA_001580495.1	1280	Staphylococcus aureus	FORC_012
GCA_001580515.1	1280	Staphylococcus aureus	UTSW MRSA 55
GCA_001594205.1	1280	Staphylococcus aureus	MCRF184
GCA_001611325.1	1280	Staphylococcus aureus	ST20130940
GCA_001611345.1	1280	Staphylococcus aureus	ST20130941
GCA_001611365.1	1280	Staphylococcus aureus	ST20130942
GCA_001611385.1	1280	Staphylococcus aureus	ST20130943
GCA_001611405.1	1280	Staphylococcus aureus	ST20130938
GCA_001611425.1	1280	Staphylococcus aureus	ST20130939
GCA_001618305.1	1280	Staphylococcus aureus	RIVM6519
GCA_001640885.1	1280	Staphylococcus aureus	ZJ5499
GCA_001640905.1	1280	Staphylococcus aureus	NCCP14558
GCA_001640925.1	1280	Staphylococcus aureus	NCCP14562
GCA_001641025.1	1280	Staphylococcus aureus	V521
GCA_001641045.1	1280	Staphylococcus aureus	V605
GCA_001656045.1	1280	Staphylococcus aureus	08-02119
GCA_001656075.1	1280	Staphylococcus aureus	08-02300
GCA_001717665.1	1280	Staphylococcus aureus subsp. aureus	2148.N
GCA_001717685.1	1280	Staphylococcus aureus subsp. aureus	1971.CO1
GCA_001717705.1	1280	Staphylococcus aureus subsp. aureus	1969.N
GCA_001717725.1	1280	Staphylococcus aureus subsp. aureus	1625.CO1
GCA_001717975.1	1280	Staphylococcus aureus subsp. aureus	2148.CO1
GCA_001725965.1	1280	Staphylococcus aureus	FORC_027
GCA_001879545.1	1280	Staphylococcus aureus	FORC_026
GCA_001880265.1	1280	Staphylococcus aureus	SA40TW
GCA_900004855.1	1280	Staphylococcus aureus	BB155
GCA_900017775.1	1280	Staphylococcus aureus	NZAK3
GCA_900092595.1	1280	Staphylococcus aureus	NA
GCA_900096745.1	1280	Staphylococcus aureus	AUS0325
GCA_000009405.1	1281	Staphylococcus carnosus subsp. carnosus TM300	TM300
GCA_000972725.1	1283	Staphylococcus haemolyticus	Sh29/312/L2
GCA_001611955.1	1283	Staphylococcus haemolyticus	S167
GCA_000709415.1	1288	Staphylococcus xylosus	SMQ-121
GCA_000953575.1	1288	Staphylococcus xylosus	C2a
GCA_001188855.1	1295	Staphylococcus schleiferi	1360-13
GCA_001188875.1	1295	Staphylococcus schleiferi	43140
GCA_001188895.1	1295	Staphylococcus schleiferi	15462
GCA_001548255.1	1295	Staphylococcus schleiferi	TSCC54
GCA_000253315.1	1304	Streptococcus salivarius JIM8777	JIM8777
GCA_000305335.1	1304	Streptococcus salivarius 57.I	57.I
GCA_000448685.2	1304	Streptococcus salivarius	HSISS4
GCA_001543085.1	1304	Streptococcus salivarius	JF
GCA_000014305.1	1307	Streptococcus suis 05ZYH33	05ZYH33
GCA_000014325.1	1307	Streptococcus suis 98HAH33	98HAH33
GCA_000018185.1	1307	Streptococcus suis GZ1	GZ1
GCA_000026725.1	1307	Streptococcus suis SC84	SC84
GCA_000026745.1	1307	Streptococcus suis BM407	BM407
GCA_000091905.1	1307	Streptococcus suis P1/7	P1/7
GCA_000168355.3	1307	Streptococcus suis 05HAS68	05HAS68
GCA_000186405.1	1307	Streptococcus suis JS14	JS14
GCA_000204625.1	1307	Streptococcus suis ST3	ST3
GCA_000231865.1	1307	Streptococcus suis SS12	SS12
GCA_000231885.1	1307	Streptococcus suis D9	D9
GCA_000231905.1	1307	Streptococcus suis D12	D12
GCA_000231925.1	1307	Streptococcus suis ST1	ST1
GCA_000233575.1	1307	Streptococcus suis A7	A7
GCA_000294495.1	1307	Streptococcus suis S735	S735
GCA_000344765.1	1307	Streptococcus suis SC070731	SC070731
GCA_000390245.1	1307	Streptococcus suis TL13	TL13
GCA_000471985.1	1307	Streptococcus suis YB51	YB51
GCA_000494895.1	1307	Streptococcus suis T15	T15
GCA_000993745.1	1307	Streptococcus suis	ZY05719
GCA_001272635.1	1307	Streptococcus suis	NSUI002
GCA_001572685.1	1307	Streptococcus suis	NSUI060
GCA_001610935.1	1307	Streptococcus suis	90-1330
GCA_001640765.1	1307	Streptococcus suis	DN13
GCA_001721625.1	1307	Streptococcus suis	GZ0565
GCA_000011825.1	1308	Streptococcus thermophilus LMG 18311	LMG 18311
GCA_000011845.1	1308	Streptococcus thermophilus CNRZ1066	CNRZ1066
GCA_000014485.1	1308	Streptococcus thermophilus LMD-9	LMD-9
GCA_000182875.1	1308	Streptococcus thermophilus ND03	ND03
GCA_000262675.1	1308	Streptococcus thermophilus MN-ZLW-002	MN-ZLW-002
GCA_000698885.1	1308	Streptococcus thermophilus ASCC 1275	ASCC 1275
GCA_000971665.1	1308	Streptococcus thermophilus	SMQ-301
GCA_001008015.1	1308	Streptococcus thermophilus	MN-BM-A02
GCA_001280285.1	1308	Streptococcus thermophilus	MN-BM-A01
GCA_001514435.1	1308	Streptococcus thermophilus	S9
GCA_001663795.1	1308	Streptococcus thermophilus	KLDS SM
GCA_001685375.1	1308	Streptococcus thermophilus	CS8
GCA_001705585.1	1308	Streptococcus thermophilus	KLDS 3.1003
GCA_001855705.1	1308	Streptococcus thermophilus	ND07
GCA_000262145.1	1318	Streptococcus parasanguinis FW213	FW213
GCA_000010705.1	1334	Streptococcus dysgalactiae subsp. equisimilis GGS_124	GGS_124
GCA_000188715.1	1334	Streptococcus dysgalactiae subsp. equisimilis ATCC 12394	ATCC 12394
GCA_000307185.1	1334	Streptococcus dysgalactiae subsp. equisimilis RE378	RE378
GCA_000493775.1	1334	Streptococcus dysgalactiae subsp. equisimilis 167	167
GCA_000648525.1	1346	Streptococcus iniae	ISET0901
GCA_000648555.1	1346	Streptococcus iniae	ISNO
GCA_000831485.1	1346	Streptococcus iniae	YSFST01-82
GCA_001641305.1	1354	Enterococcus hirae	R17
GCA_000195515.1	1390	Bacillus amyloliquefaciens TA208	TA208
GCA_000204275.1	1390	Bacillus amyloliquefaciens LL3	LL3
GCA_000221645.1	1390	Bacillus amyloliquefaciens XH7	XH7
GCA_001705195.1	1390	Bacillus amyloliquefaciens	RD7-7
GCA_000007845.1	1392	Bacillus anthracis str. Ames	Ames
GCA_000008165.1	1392	Bacillus anthracis str. Sterne	Sterne
GCA_000008445.1	1392	Bacillus anthracis str. 'Ames Ancestor'	Ames Ancestor; A2084
GCA_000021445.1	1392	Bacillus anthracis str. CDC 684	CDC 684
GCA_000022865.1	1392	Bacillus anthracis str. A0248	A0248
GCA_000258885.1	1392	Bacillus anthracis str. H9401	H9401
GCA_000512775.1	1392	Bacillus anthracis str. A16R	A16R
GCA_000512835.2	1392	Bacillus anthracis str. A16	A16
GCA_000583105.1	1392	Bacillus anthracis str. SVA11	SVA11
GCA_000725325.1	1392	Bacillus anthracis	HYU01
GCA_000742655.1	1392	Bacillus anthracis	2000031021
GCA_000742895.1	1392	Bacillus anthracis str. Vollum	Vollum
GCA_000747335.1	1392	Bacillus anthracis	Cvac02
GCA_000747375.1	1392	Bacillus anthracis	Han
GCA_000830095.1	1392	Bacillus anthracis	Ames A0462
GCA_000832425.1	1392	Bacillus anthracis	PAK-1
GCA_000832445.1	1392	Bacillus anthracis	Vollum 1B
GCA_000832465.1	1392	Bacillus anthracis	K3
GCA_000832505.1	1392	Bacillus anthracis	Ohio ACB
GCA_000832565.1	1392	Bacillus anthracis	SK-102
GCA_000832585.1	1392	Bacillus anthracis	Pasteur
GCA_000832635.1	1392	Bacillus anthracis str. Sterne	Sterne
GCA_000832665.1	1392	Bacillus anthracis	BA1015
GCA_000832725.1	1392	Bacillus anthracis	BA1035
GCA_000832745.1	1392	Bacillus anthracis	RA3
GCA_000832785.1	1392	Bacillus anthracis str. V770-NP-1R	V770-NP-1R
GCA_000833065.1	1392	Bacillus anthracis	Ames_BA1004
GCA_000833125.1	1392	Bacillus anthracis	Canadian_bison
GCA_000833275.1	1392	Bacillus anthracis str. Turkey32	Turkey32
GCA_000875715.1	1392	Bacillus anthracis	A1144
GCA_001543225.1	1392	Bacillus anthracis	Stendal
GCA_001654475.1	1392	Bacillus anthracis	Tangail-1
GCA_001683065.1	1392	Bacillus anthracis	Parent2
GCA_001683095.1	1392	Bacillus anthracis	Parent1
GCA_001683135.1	1392	Bacillus anthracis	PR01
GCA_001683155.1	1392	Bacillus anthracis	PR02
GCA_001683175.1	1392	Bacillus anthracis	PR05
GCA_001683195.1	1392	Bacillus anthracis	PR06
GCA_001683215.1	1392	Bacillus anthracis	PR07
GCA_001683235.1	1392	Bacillus anthracis	PR08
GCA_001683255.1	1392	Bacillus anthracis	PR09-1
GCA_001683275.1	1392	Bacillus anthracis	PR09-4
GCA_001683295.1	1392	Bacillus anthracis	PR10-4
GCA_000021205.1	1396	Bacillus cereus B4264	B4264
GCA_000635895.2	1396	Bacillus cereus	A1
GCA_000978375.1	1396	Bacillus cereus	FORC_005
GCA_001518875.1	1396	Bacillus cereus	FORC_013
GCA_001635995.1	1396	Bacillus cereus	HN001
GCA_001721145.1	1396	Bacillus cereus	FORC_024
GCA_000217835.1	1398	Bacillus coagulans 2-6	43137
GCA_000011645.1	1402	Bacillus licheniformis DSM 13 = ATCC 14580	ATCC 14580; DSM 13
GCA_001596055.1	1402	Bacillus licheniformis	HRBL-15TDI7
GCA_001726125.1	1402	Bacillus licheniformis	BL1202
GCA_000025805.1	1404	Bacillus megaterium DSM 319	DSM 319
GCA_000025825.1	1404	Bacillus megaterium QM B1551	QM B1551
GCA_000225265.1	1404	Bacillus megaterium WSH-002	WSH-002
GCA_000017965.1	1421	Lysinibacillus sphaericus C3-41	C3-41
GCA_001581875.1	1421	Lysinibacillus sphaericus	OT4b.25
GCA_001598075.1	1421	Lysinibacillus sphaericus	III(3)7
GCA_000191905.1	1488	Clostridium acetobutylicum EA 2018	EA 2018
GCA_000218855.1	1488	Clostridium acetobutylicum DSM 1731	DSM 1731
GCA_000807175.1	1501	Clostridium pasteurianum DSM 525 = ATCC 6013	ATCC 6013
GCA_000807255.1	1501	Clostridium pasteurianum DSM 525 = ATCC 6013	DSM 525
GCA_001856695.1	1501	Clostridium pasteurianum	M150B
GCA_000009685.1	1502	Clostridium perfringens str. 13	13
GCA_000013845.1	1502	Clostridium perfringens SM101	SM101
GCA_001304735.1	1502	Clostridium perfringens	FORC_003
GCA_001579765.1	1502	Clostridium perfringens	JP55
GCA_001579785.1	1502	Clostridium perfringens	JP838
GCA_001854085.1	1502	Clostridium perfringens	FORC_025
GCA_000973705.1	1509	Clostridium sporogenes	NCIMB 10696
GCA_000013105.1	1525	Moorella thermoacetica ATCC 39073	ATCC 39073
GCA_001267435.1	1525	Moorella thermoacetica	DSM 2955
GCA_001729945.1	1525	Moorella thermoacetica	DSM 103132
GCA_001874605.1	1525	Moorella thermoacetica	DSM 103284
GCA_000010265.1	1534	Clostridium kluyveri NBRC 12016	NBRC 12016
GCA_000014525.1	1597	Lactobacillus paracasei ATCC 334	ATCC 334
GCA_000155515.2	1597	Lactobacillus paracasei subsp. paracasei 8700:2	362.501
GCA_000582665.1	1597	Lactobacillus paracasei N1115	N1115
GCA_001191565.1	1597	Lactobacillus paracasei	CAUH35
GCA_001244395.1	1597	Lactobacillus paracasei	L9
GCA_001514415.1	1597	Lactobacillus paracasei	KL1
GCA_000016825.1	1598	Lactobacillus reuteri DSM 20016	DSM 20016
GCA_000159455.2	1598	Lactobacillus reuteri SD2112	SD2112
GCA_000410995.1	1598	Lactobacillus reuteri I5007	I5007
GCA_000439275.1	1598	Lactobacillus reuteri TD1	TD1
GCA_001046835.1	1598	Lactobacillus reuteri	IRT
GCA_001618905.1	1598	Lactobacillus reuteri	ZLR003
GCA_001688685.1	1598	Lactobacillus reuteri	I49
GCA_000763475.1	1638	Listeria ivanovii subsp. londoniensis	WSLC 30167
GCA_000008285.1	1639	Listeria monocytogenes serotype 4b str. F2365	4b F2365
GCA_000026705.1	1639	Listeria monocytogenes serotype 4b str. CLIP 80459	Clip80459
GCA_000195395.4	1639	Listeria monocytogenes J1-220	J1-220
GCA_000195435.4	1639	Listeria monocytogenes J1816	J1816
GCA_000197755.2	1639	Listeria monocytogenes SLCC2755	SLCC2755
GCA_000258905.1	1639	Listeria monocytogenes 07PF0776	07PF0776
GCA_000306905.1	1639	Listeria monocytogenes SLCC2540	SLCC2540
GCA_000307025.1	1639	Listeria monocytogenes ATCC 19117	ATCC 19117
GCA_000307085.1	1639	Listeria monocytogenes L312	L312
GCA_000307615.1	1639	Listeria monocytogenes SLCC2378	SLCC2378
GCA_000318055.1	1639	Listeria monocytogenes serotype 4b str. LL195	LL195
GCA_000438585.1	1639	Listeria monocytogenes	R2-502
GCA_000438625.1	1639	Listeria monocytogenes	J2-064
GCA_000438665.1	1639	Listeria monocytogenes	J1-108
GCA_000438705.2	1639	Listeria monocytogenes	J1776
GCA_000438725.2	1639	Listeria monocytogenes	J1817
GCA_000438745.2	1639	Listeria monocytogenes	J1926
GCA_000513615.1	1639	Listeria monocytogenes serotype 4b str. 81-0861	81-0861
GCA_000568935.1	1639	Listeria monocytogenes WSLC1042	WSLC1042
GCA_000600015.1	1639	Listeria monocytogenes	NE dc2014
GCA_000681515.1	1639	Listeria monocytogenes	CFSAN006122
GCA_000800335.1	1639	Listeria monocytogenes	NTSN
GCA_000808055.1	1639	Listeria monocytogenes	IZSAM_Lm_hs2008
GCA_000950775.1	1639	Listeria monocytogenes	N2306
GCA_001005925.1	1639	Listeria monocytogenes	CFSAN008100
GCA_001027165.1	1639	Listeria monocytogenes	L2624
GCA_001047715.1	1639	Listeria monocytogenes	CFSAN023463
GCA_001454845.1	1639	Listeria monocytogenes	WSLC 1018
GCA_001454905.1	1639	Listeria monocytogenes ATCC 19117	WSLC 1033
GCA_001454925.1	1639	Listeria monocytogenes	WSLC 1047
GCA_001548585.1	1639	Listeria monocytogenes	CFSAN023459
GCA_001548635.1	1639	Listeria monocytogenes	CFSAN010068
GCA_000816065.1	1661	Trueperella pyogenes TP8	TP8
GCA_001281085.1	1661	Trueperella pyogenes	2012CQ-ZSH
GCA_000737885.1	1680	Bifidobacterium adolescentis	22L
GCA_000817995.1	1680	Bifidobacterium adolescentis	BBMN23
GCA_000164965.1	1681	Bifidobacterium bifidum S17	S17
GCA_000165905.1	1681	Bifidobacterium bifidum PRL2010	PRL2010
GCA_000265095.1	1681	Bifidobacterium bifidum BGN4	BGN4
GCA_001281345.1	1681	Bifidobacterium bifidum	BF3
GCA_000966445.2	1683	Bifidobacterium angulatum	GT102
GCA_000213865.1	1685	Bifidobacterium breve ACS-071-V-Sch8b	ACS-071-V-Sch8b
GCA_000220135.1	1685	Bifidobacterium breve UCC2003	UCC2003
GCA_000568955.1	1685	Bifidobacterium breve 12L	12L
GCA_000568975.1	1685	Bifidobacterium breve JCM 7017	JCM 7017
GCA_000569015.1	1685	Bifidobacterium breve JCM 7019	JCM 7019
GCA_000569035.1	1685	Bifidobacterium breve NCFB 2258	NCFB 2258
GCA_000569055.1	1685	Bifidobacterium breve 689b	689b
GCA_000569075.1	1685	Bifidobacterium breve S27	S27
GCA_001281425.1	1685	Bifidobacterium breve	BR3
GCA_000024445.1	1689	Bifidobacterium dentium Bd1	Bd1
GCA_000195815.1	1717	Corynebacterium diphtheriae NCTC 13129	NCTC 13129
GCA_000241895.1	1717	Corynebacterium diphtheriae 241	241
GCA_000241915.1	1717	Corynebacterium diphtheriae INCA 402	INCA 402
GCA_000241935.1	1717	Corynebacterium diphtheriae BH8	BH8
GCA_000242775.1	1717	Corynebacterium diphtheriae HC03	HC03
GCA_000255155.1	1717	Corynebacterium diphtheriae HC02	HC02
GCA_000255175.1	1717	Corynebacterium diphtheriae C7 (beta)	C7 (beta)
GCA_000255195.1	1717	Corynebacterium diphtheriae HC04	HC04
GCA_000255215.1	1717	Corynebacterium diphtheriae CDCE 8392	CDCE 8392
GCA_000255235.1	1717	Corynebacterium diphtheriae HC01	HC01
GCA_000255255.1	1717	Corynebacterium diphtheriae VA01	VA01
GCA_000255275.1	1717	Corynebacterium diphtheriae PW8	PW8
GCA_001457455.1	1717	Corynebacterium diphtheriae	NCTC11397
GCA_000010225.1	1718	Corynebacterium glutamicum R	R
GCA_000196335.1	1718	Corynebacterium glutamicum ATCC 13032	DSM 20300 = ATCC 13032
GCA_000382905.1	1718	Corynebacterium glutamicum K051	ATCC 13032 substr. K051
GCA_000404145.1	1718	Corynebacterium glutamicum SCgG1	SCgG1
GCA_000404185.1	1718	Corynebacterium glutamicum SCgG2	SCgG2
GCA_000445015.1	1718	Corynebacterium glutamicum MB001	MB001
GCA_000742715.1	1718	Corynebacterium glutamicum	ATCC 21831
GCA_000742735.1	1718	Corynebacterium glutamicum	AR1
GCA_000828015.1	1718	Corynebacterium glutamicum	B253
GCA_001447865.1	1718	Corynebacterium glutamicum	CP
GCA_001518935.2	1718	Corynebacterium glutamicum	USDA-ARS-USMARC-56828
GCA_001643035.1	1718	Corynebacterium glutamicum	YI
GCA_001683115.1	1718	Corynebacterium glutamicum ZL-6	ZL-6
GCA_001687645.1	1718	Corynebacterium glutamicum	ATCC 13869
GCA_000143705.1	1719	Corynebacterium pseudotuberculosis FRC41	FRC41
GCA_000144675.1	1719	Corynebacterium pseudotuberculosis C231	C231
GCA_000144935.2	1719	Corynebacterium pseudotuberculosis 1002	1002
GCA_000152065.1	1719	Corynebacterium pseudotuberculosis I19	I19
GCA_000221625.1	1719	Corynebacterium pseudotuberculosis PAT10	PAT10
GCA_000227175.1	1719	Corynebacterium pseudotuberculosis 42/02-A	42/02-A
GCA_000227605.1	1719	Corynebacterium pseudotuberculosis CIP 52.97	CIP 52.97
GCA_000233735.1	1719	Corynebacterium pseudotuberculosis 1/06-A	1/06-A
GCA_000241855.1	1719	Corynebacterium pseudotuberculosis 3/99-5	3/99-5
GCA_000248375.1	1719	Corynebacterium pseudotuberculosis 316	316
GCA_000255935.1	1719	Corynebacterium pseudotuberculosis P54B96	P54B96
GCA_000258385.1	1719	Corynebacterium pseudotuberculosis 267	267
GCA_000259155.3	1719	Corynebacterium pseudotuberculosis 31	31
GCA_000263755.2	1719	Corynebacterium pseudotuberculosis 258	258
GCA_000265545.1	1719	Corynebacterium pseudotuberculosis Cp162	Cp162
GCA_000730365.1	1719	Corynebacterium pseudotuberculosis	48252
GCA_000730405.1	1719	Corynebacterium pseudotuberculosis	CS_10
GCA_000730445.1	1719	Corynebacterium pseudotuberculosis	Ft_2193/67
GCA_000764045.2	1719	Corynebacterium pseudotuberculosis	MB20
GCA_000814865.1	1719	Corynebacterium pseudotuberculosis	VD57
GCA_000972805.1	1719	Corynebacterium pseudotuberculosis	226
GCA_001017615.1	1719	Corynebacterium pseudotuberculosis	12C
GCA_001026945.1	1719	Corynebacterium pseudotuberculosis	29156
GCA_001047215.1	1719	Corynebacterium pseudotuberculosis	262
GCA_001186445.1	1719	Corynebacterium pseudotuberculosis	E19
GCA_001298505.1	1719	Corynebacterium pseudotuberculosis	PO269-5
GCA_001433475.1	1719	Corynebacterium pseudotuberculosis	1002B
GCA_001447295.1	1719	Corynebacterium pseudotuberculosis	N1
GCA_001456175.1	1719	Corynebacterium pseudotuberculosis	PA01
GCA_001481675.1	1719	Corynebacterium pseudotuberculosis	MEX25
GCA_001481715.1	1719	Corynebacterium pseudotuberculosis	PO222/4-1
GCA_001481755.1	1719	Corynebacterium pseudotuberculosis	E56
GCA_001579825.1	1719	Corynebacterium pseudotuberculosis	MB11
GCA_001579865.1	1719	Corynebacterium pseudotuberculosis	MB14
GCA_001579885.1	1719	Corynebacterium pseudotuberculosis	MB30
GCA_001579925.1	1719	Corynebacterium pseudotuberculosis	MB66
GCA_001653295.1	1719	Corynebacterium pseudotuberculosis	E55
GCA_001653315.1	1719	Corynebacterium pseudotuberculosis	MEX9
GCA_001663495.1	1719	Corynebacterium pseudotuberculosis	PA02
GCA_001682255.1	1719	Corynebacterium pseudotuberculosis	T1
GCA_001682275.1	1719	Corynebacterium pseudotuberculosis	Cp13
GCA_001865765.1	1719	Corynebacterium pseudotuberculosis	MEX29
GCA_001866985.1	1719	Corynebacterium pseudotuberculosis	34
GCA_001867005.1	1719	Corynebacterium pseudotuberculosis	32
GCA_001867025.1	1719	Corynebacterium pseudotuberculosis	33
GCA_001867045.1	1719	Corynebacterium pseudotuberculosis	35
GCA_001867065.1	1719	Corynebacterium pseudotuberculosis	36
GCA_001867085.1	1719	Corynebacterium pseudotuberculosis	38
GCA_001867125.1	1719	Corynebacterium pseudotuberculosis	43
GCA_001867145.1	1719	Corynebacterium pseudotuberculosis	46
GCA_001867165.1	1719	Corynebacterium pseudotuberculosis	48
GCA_000091725.1	1744	Propionibacterium freudenreichii subsp. shermanii CIRM-BIA1	CIRM-B1AI
GCA_900016155.1	1744	Propionibacterium freudenreichii subsp. shermanii	NA
GCA_000009445.1	1765	Mycobacterium bovis BCG str. Pasteur 1173P2	BCG Pasteur 1173P2
GCA_000010685.1	1765	Mycobacterium bovis BCG str. Tokyo 172	Tokyo 172
GCA_000234725.1	1765	Mycobacterium bovis BCG str. Mexico	Mexico
GCA_000338715.2	1765	Mycobacterium bovis BCG str. Korea 1168P	Korea 1168P
GCA_000967285.1	1765	Mycobacterium bovis BCG str. Moreau RDJ	Moreau RDJ
GCA_001274555.1	1765	Mycobacterium bovis BCG	Russia 368
GCA_001483905.1	1765	Mycobacterium bovis	BCG-1 (Russia)
GCA_001544735.1	1765	Mycobacterium bovis BCG	26
GCA_001580385.1	1765	Mycobacterium bovis BCG str. Tokyo 172	Tokyo 172 substr. TRCS
GCA_000276825.1	1767	Mycobacterium intracellulare MOTT-64	MOTT-64
GCA_000277145.1	1767	Mycobacterium intracellulare MOTT-02	MOTT-02
GCA_000767485.1	1767	Mycobacterium intracellulare 1956	1956
GCA_000831265.1	1768	Mycobacterium kansasii 662	662
GCA_000831305.1	1768	Mycobacterium kansasii 824	824
GCA_000026685.1	1769	Mycobacterium leprae Br4923	NA
GCA_000015005.1	1772	Mycobacterium smegmatis str. MC2 155	MC2 155
GCA_000283295.1	1772	Mycobacterium smegmatis str. MC2 155	MC2 155
GCA_000767605.1	1772	Mycobacterium smegmatis str. MC2 155	MC2 155
GCA_000767705.1	1772	Mycobacterium smegmatis	INHR2
GCA_001457595.1	1772	Mycobacterium smegmatis	NCTC8159
GCA_000016145.1	1773	Mycobacterium tuberculosis H37Ra	H37Ra; ATCC 25177
GCA_000016925.1	1773	Mycobacterium tuberculosis F11	F11
GCA_000023625.1	1773	Mycobacterium tuberculosis KZN 1435	KZN 1435
GCA_000154585.2	1773	Mycobacterium tuberculosis KZN 4207	KZN 4207
GCA_000154605.2	1773	Mycobacterium tuberculosis KZN 605	KZN 605
GCA_000193185.2	1773	Mycobacterium tuberculosis W-148	W-148
GCA_000195955.2	1773	Mycobacterium tuberculosis H37Rv	H37Rv
GCA_000224435.1	1773	Mycobacterium tuberculosis CTRI-2	CTRI-2
GCA_000270345.1	1773	Mycobacterium tuberculosis CCDC5079	CCDC5079
GCA_000270365.1	1773	Mycobacterium tuberculosis CCDC5180	CCDC5180
GCA_000277085.1	1773	Mycobacterium tuberculosis RGTB327	RGTB327
GCA_000277105.1	1773	Mycobacterium tuberculosis RGTB423	RGTB423
GCA_000350205.1	1773	Mycobacterium tuberculosis str. Erdman = ATCC 35801	Erdman (ATCC35801)
GCA_000364825.1	1773	Mycobacterium tuberculosis str. Beijing/NITR203	Beijing/NITR203
GCA_000389905.1	1773	Mycobacterium tuberculosis str. Haarlem/NITR202	Haarlem/NITR202
GCA_000389925.1	1773	Mycobacterium tuberculosis CAS/NITR204	CAS/NITR204
GCA_000389945.1	1773	Mycobacterium tuberculosis EAI5/NITR206	EAI5/NITR206
GCA_000400615.1	1773	Mycobacterium tuberculosis CCDC5079	CCDC5079
GCA_000422125.1	1773	Mycobacterium tuberculosis EAI5	EAI5
GCA_000572125.1	1773	Mycobacterium tuberculosis HKBS1	HKBS1
GCA_000572155.1	1773	Mycobacterium tuberculosis BT2	BT2
GCA_000572175.1	1773	Mycobacterium tuberculosis BT1	BT1
GCA_000572195.1	1773	Mycobacterium tuberculosis CCDC5180	CCDC5180
GCA_000698475.1	1773	Mycobacterium tuberculosis K	K
GCA_000706665.1	1773	Mycobacterium tuberculosis	KIT87190
GCA_000738445.1	1773	Mycobacterium tuberculosis	ZMC13-264
GCA_000738475.1	1773	Mycobacterium tuberculosis	ZMC13-88
GCA_000756525.1	1773	Mycobacterium tuberculosis	96075
GCA_000786505.1	1773	Mycobacterium tuberculosis 49-02	17930
GCA_000827085.1	1773	Mycobacterium tuberculosis H37RvSiena	H37RvSiena
GCA_000828995.1	1773	Mycobacterium tuberculosis str. Kurono	Kurono
GCA_000831245.1	1773	Mycobacterium tuberculosis H37Rv	H37Rv; TMC 102
GCA_000954155.1	1773	Mycobacterium tuberculosis	Beijing-like
GCA_001275565.2	1773	Mycobacterium tuberculosis	SCAID 187.0
GCA_001544675.1	1773	Mycobacterium tuberculosis	F1
GCA_001544705.1	1773	Mycobacterium tuberculosis	F28
GCA_001544895.1	1773	Mycobacterium tuberculosis	2242
GCA_001544935.1	1773	Mycobacterium tuberculosis	2279
GCA_001544955.1	1773	Mycobacterium tuberculosis	22115
GCA_001544985.1	1773	Mycobacterium tuberculosis	37004
GCA_001545055.1	1773	Mycobacterium tuberculosis	26105
GCA_001702435.1	1773	Mycobacterium tuberculosis	SCAID 320.0
GCA_001708265.1	1773	Mycobacterium tuberculosis	SCAID 252.0
GCA_001750865.1	1773	Mycobacterium tuberculosis	Beijing
GCA_001855255.1	1773	Mycobacterium tuberculosis	1458
GCA_001870145.1	1773	Mycobacterium tuberculosis	TB282
GCA_000184435.1	1804	Mycobacterium gilvum Spyr1	Spyr1
GCA_001877055.1	2014	Nocardiopsis dassonvillei	NOCA502F
GCA_000196075.1	2039	Tropheryma whipplei TW08/27	TW08/27
GCA_000192395.2	2095	Mycoplasma capricolum subsp. capripneumoniae M1601	M1601
GCA_000835085.1	2095	Mycoplasma capricolum subsp. capripneumoniae 87001	87001
GCA_000952915.1	2095	Mycoplasma capricolum subsp. capripneumoniae	9231-Abomsa
GCA_000953235.1	2095	Mycoplasma capricolum subsp. capripneumoniae	ILRI181
GCA_000953375.1	2095	Mycoplasma capricolum subsp. capripneumoniae	F38 = NCTC 10192
GCA_000292405.1	2097	Mycoplasma genitalium M2321	M2321
GCA_000292445.1	2097	Mycoplasma genitalium M6282	M6282
GCA_000292485.1	2097	Mycoplasma genitalium M6320	M6320
GCA_000292505.1	2097	Mycoplasma genitalium M2288	M2288
GCA_000767725.1	2098	Mycoplasma hominis ATCC 27545	LBD-4
GCA_000947915.1	2098	Mycoplasma hominis	AF1
GCA_001017595.1	2098	Mycoplasma hominis	Sprott
GCA_000008225.1	2099	Mycoplasma hyopneumoniae 7448	7448
GCA_000008405.1	2099	Mycoplasma hyopneumoniae 232	232
GCA_000183185.1	2099	Mycoplasma hyopneumoniae 168	168
GCA_000400855.1	2099	Mycoplasma hyopneumoniae 168-L	168-L
GCA_000427215.1	2099	Mycoplasma hyopneumoniae 7422	7422
GCA_000211295.1	2100	Mycoplasma hyorhinis MCLD	MCLD
GCA_000241125.1	2100	Mycoplasma hyorhinis GDL-1	GDL-1
GCA_000313635.1	2100	Mycoplasma hyorhinis SK76	SK76
GCA_000496815.1	2100	Mycoplasma hyorhinis DBS 1050	DBS 1050
GCA_001705605.1	2100	Mycoplasma hyorhinis	MDBK-IPV
GCA_000143865.1	2102	Mycoplasma mycoides subsp. mycoides SC str. Gladysdale	Gladysdale
GCA_000800785.1	2102	Mycoplasma mycoides subsp. mycoides	izsam_mm5713
GCA_001554055.1	2102	Mycoplasma mycoides subsp. mycoides	Ben1
GCA_001554075.1	2102	Mycoplasma mycoides subsp. mycoides	Ben50
GCA_001554095.1	2102	Mycoplasma mycoides subsp. mycoides	Ben181
GCA_001554115.1	2102	Mycoplasma mycoides subsp. mycoides	Ben326
GCA_001554155.1	2102	Mycoplasma mycoides subsp. mycoides	Ben468
GCA_001564435.1	2102	Mycoplasma mycoides subsp. mycoides	T1/44
GCA_000027345.1	2104	Mycoplasma pneumoniae M129	M129; ATCC 29342
GCA_000143945.1	2104	Mycoplasma pneumoniae FH	FH
GCA_000283755.1	2104	Mycoplasma pneumoniae 309	309
GCA_000319655.2	2104	Mycoplasma pneumoniae PO1	PO1
GCA_000319675.2	2104	Mycoplasma pneumoniae PI 1428	PI 1428
GCA_000331085.2	2104	Mycoplasma pneumoniae M129-B7	M129-B7
GCA_000387745.2	2104	Mycoplasma pneumoniae 19294	19294
GCA_001272715.1	2104	Mycoplasma pneumoniae 39443	39443
GCA_001272735.1	2104	Mycoplasma pneumoniae 51494	51494
GCA_001272755.1	2104	Mycoplasma pneumoniae 54089	54089
GCA_001272775.1	2104	Mycoplasma pneumoniae 54524	54524
GCA_001272795.1	2104	Mycoplasma pneumoniae 85084	85084
GCA_001272815.1	2104	Mycoplasma pneumoniae 85138	85138
GCA_001272835.1	2104	Mycoplasma pneumoniae FH	FH
GCA_001272855.1	2104	Mycoplasma pneumoniae M1139	M1139
GCA_001272875.1	2104	Mycoplasma pneumoniae	M2192
GCA_001272895.1	2104	Mycoplasma pneumoniae M2592	M2592
GCA_001272915.1	2104	Mycoplasma pneumoniae MAC	Mac
GCA_001509195.1	2104	Mycoplasma pneumoniae	S355
GCA_001558175.1	2104	Mycoplasma pneumoniae	C267
GCA_000829335.1	2113	Mycoplasma californicum HAZ160_1	HAZ160_1
GCA_000148625.1	2115	Mycoplasma fermentans JER	JER
GCA_000376625.1	2123	Mycoplasma putrefaciens Mput9231	Mput9231
GCA_000517365.1	2144	Spiroplasma mirum ATCC 29335	ATCC 29335
GCA_000479355.1	2151	Mesoplasma florum W37	W37
GCA_000008545.1	2336	Thermotoga maritima MSB8	MSB8
GCA_000390265.1	2336	Thermotoga maritima MSB8	MSB8
GCA_000978535.1	2336	Thermotoga maritima	Tma200
GCA_000978555.1	2336	Thermotoga maritima MSB8	MSB8
GCA_000978575.1	2336	Thermotoga maritima	Tma100
GCA_000159155.2	2702	Gardnerella vaginalis ATCC 14019	ATCC 14019
GCA_000213955.1	2702	Gardnerella vaginalis HMP9231	HMP9231
GCA_000015365.1	2743	Marinobacter hydrocarbonoclasticus VT8	VT8
GCA_000015465.1	13373	Burkholderia mallei SAVP1	SAVP1
GCA_000015605.1	13373	Burkholderia mallei NCTC 10229	NCTC 10229
GCA_000015625.1	13373	Burkholderia mallei NCTC 10247	NCTC 10247
GCA_000755785.1	13373	Burkholderia mallei	FMH 23344
GCA_000755845.1	13373	Burkholderia mallei	6
GCA_000755865.1	13373	Burkholderia mallei	23344
GCA_000755885.1	13373	Burkholderia mallei	BMQ
GCA_000756025.2	13373	Burkholderia mallei	2000031063
GCA_000762285.1	13373	Burkholderia mallei NCTC 10247	NCTC 10247
GCA_000959165.1	13373	Burkholderia mallei	2002734299
GCA_000959405.1	13373	Burkholderia mallei	11
GCA_000959465.1	13373	Burkholderia mallei	India86-567-2
GCA_000959485.1	13373	Burkholderia mallei	2002734306
GCA_000959625.1	13373	Burkholderia mallei	2002721276
GCA_001729545.1	13373	Burkholderia mallei	Bahrain1
GCA_000022705.1	28025	Bifidobacterium animalis subsp. lactis Bl-04	Bl-04; ATCC SD5219
GCA_000022965.1	28025	Bifidobacterium animalis subsp. lactis DSM 10140	DSM 10140
GCA_000092765.1	28025	Bifidobacterium animalis subsp. lactis V9	V9
GCA_000224965.2	28025	Bifidobacterium animalis subsp. lactis BLC1	BLC1
GCA_000277325.1	28025	Bifidobacterium animalis subsp. lactis B420	B420
GCA_000277345.1	28025	Bifidobacterium animalis subsp. lactis Bi-07	Bi-07
GCA_000414215.1	28025	Bifidobacterium animalis subsp. lactis Bl12	Bl12
GCA_000471945.1	28025	Bifidobacterium animalis subsp. lactis ATCC 27673	ATCC 27673
GCA_000817045.1	28025	Bifidobacterium animalis	A6
GCA_000818055.1	28025	Bifidobacterium animalis subsp. lactis	BF052
GCA_001688645.1	28025	Bifidobacterium animalis subsp. animalis	YL2
GCA_000270465.1	28035	Staphylococcus lugdunensis N920143	N920143
GCA_001558775.1	28035	Staphylococcus lugdunensis	FDAARGOS_141
GCA_001558815.1	28035	Staphylococcus lugdunensis	FDAARGOS_143
GCA_000194745.1	28095	Burkholderia gladioli BSR3	BSR3
GCA_000299955.1	28108	Alteromonas macleodii str. 'English Channel 673'	English Channel 673
GCA_000300175.1	28108	Alteromonas macleodii str. 'Balearic Sea AD45'	Balearic Sea AD45
GCA_001562235.1	28108	Alteromonas macleodii	D7
GCA_001578515.1	28108	Alteromonas macleodii	HOT1A3
GCA_900095495.1	28116	Bacteroides ovatus V975	V975
GCA_000017665.1	28141	Cronobacter sakazakii ATCC BAA-894	ATCC BAA-894
GCA_000263215.1	28141	Cronobacter sakazakii ES15	ES15
GCA_000339015.1	28141	Cronobacter sakazakii SP291	Sp291
GCA_001277275.1	28141	Cronobacter sakazakii	NCTC 8155
GCA_000215345.3	28197	Arcobacter butzleri 7h1h	7h1h
GCA_000284355.1	28197	Arcobacter butzleri ED-1	NA
GCA_000756505.1	28251	Ornithobacterium rhinotracheale ORT-UMN 88	ORT-UMN 88
GCA_000006945.2	28901	Salmonella enterica subsp. enterica serovar Typhimurium str. LT2	NA
GCA_000007545.1	28901	Salmonella enterica subsp. enterica serovar Typhi str. Ty2	Ty2
GCA_000008105.1	28901	Salmonella enterica subsp. enterica serovar Choleraesuis str. SC-B67	SC-B67
GCA_000009505.1	28901	Salmonella enterica subsp. enterica serovar Enteritidis str. P125109	P125109
GCA_000009525.1	28901	Salmonella enterica subsp. enterica serovar Gallinarum str. 287/91	287/91
GCA_000011885.1	28901	Salmonella enterica subsp. enterica serovar Paratyphi A str. ATCC 9150	ATCC 9150
GCA_000016045.1	28901	Salmonella enterica subsp. enterica serovar Newport str. SL254	SL254
GCA_000018385.1	28901	Salmonella enterica subsp. enterica serovar Paratyphi C str. RKS4594	RKS4594
GCA_000018705.1	28901	Salmonella enterica subsp. enterica serovar Paratyphi B str. SPB7	SGSC4150; SPB7
GCA_000020705.1	28901	Salmonella enterica subsp. enterica serovar Heidelberg str. SL476	SL476
GCA_000020745.1	28901	Salmonella enterica subsp. enterica serovar Schwarzengrund str. CVM19633	CVM19633
GCA_000020885.1	28901	Salmonella enterica subsp. enterica serovar Agona str. SL483	SL483
GCA_000020925.1	28901	Salmonella enterica subsp. enterica serovar Dublin str. CT_02021853	CT_02021853
GCA_000022165.1	28901	Salmonella enterica subsp. enterica serovar Typhimurium str. 14028S	14028S
GCA_000026565.1	28901	Salmonella enterica subsp. enterica serovar Paratyphi A str. AKU_12601	AKU12601
GCA_000027025.1	28901	Salmonella enterica subsp. enterica serovar Typhimurium str. D23580	D23580
GCA_000188735.1	28901	Salmonella enterica subsp. enterica serovar Typhimurium str. ST4/74	ST4/74
GCA_000188955.5	28901	Salmonella enterica subsp. enterica serovar Montevideo str. 507440-20	507440-20
GCA_000195995.1	28901	Salmonella enterica subsp. enterica serovar Typhi str. CT18	CT18
GCA_000210855.2	28901	Salmonella enterica subsp. enterica serovar Typhimurium str. SL1344	SL1344
GCA_000213635.1	28901	Salmonella enterica subsp. enterica serovar Typhimurium str. UK-1	UK-1
GCA_000235545.1	28901	Salmonella enterica subsp. enterica serovar Gallinarum/pullorum str. RKS5078	RKS5078
GCA_000245535.1	28901	Salmonella enterica subsp. enterica serovar Typhi str. P-stx-12	P-stx-12
GCA_000252875.1	28901	Salmonella enterica subsp. enterica serovar Typhimurium str. 798	798
GCA_000258365.1	28901	Salmonella enterica subsp. enterica serovar Heidelberg str. B182	B182
GCA_000272715.3	28901	Salmonella enterica subsp. enterica serovar Newport str. CVM 21550	CVM 21550
GCA_000272735.3	28901	Salmonella enterica subsp. enterica serovar Newport str. CVM 22513	CVM 22513
GCA_000272755.3	28901	Salmonella enterica subsp. enterica serovar Newport str. CVM 21538	CVM 21538
GCA_000272775.3	28901	Salmonella enterica subsp. enterica serovar Newport str. CVM 22425	CVM 22425
GCA_000272795.2	28901	Salmonella enterica subsp. enterica serovar Newport str. CVM 21554	CVM 21554
GCA_000272815.2	28901	Salmonella enterica subsp. enterica serovar Newport str. CVM N18486	CVM N18486
GCA_000272835.4	28901	Salmonella enterica subsp. enterica serovar Newport str. CVM N1543	CVM N1543
GCA_000272895.3	28901	Salmonella enterica subsp. enterica serovar Newport str. CVM 22462	CVM 22462
GCA_000280315.2	28901	Salmonella enterica subsp. enterica serovar Enteritidis str. 77-1427	77-1427
GCA_000283735.1	28901	Salmonella enterica subsp. enterica serovar Typhimurium str. T000240	T000240
GCA_000329365.2	28901	Salmonella enterica subsp. enterica serovar Enteritidis str. CDC_2010K_0968	CDC_2010K-0968
GCA_000330485.2	28901	Salmonella enterica subsp. enterica serovar Pullorum str. ATCC 9120	ATCC 9120
GCA_000335875.2	28901	Salmonella enterica subsp. enterica serovar Enteritidis str. 18569	18569
GCA_000341425.1	28901	Salmonella enterica subsp. enterica serovar Javiana str. CFSAN001992	CFSAN001992
GCA_000380325.1	28901	Salmonella enterica subsp. enterica serovar Typhimurium str. U288	U288
GCA_000385905.1	28901	Salmonella enterica subsp. enterica serovar Typhi str. Ty21a	Ty21a
GCA_000430085.2	28901	Salmonella enterica subsp. enterica serovar Heidelberg str. CFSAN002069	CFSAN002069
GCA_000430105.1	28901	Salmonella enterica subsp. enterica serovar Heidelberg str. 41578	41578
GCA_000430125.1	28901	Salmonella enterica subsp. enterica serovar Cubana str. CFSAN002050	CFSAN002050
GCA_000430145.3	28901	Salmonella enterica subsp. enterica serovar Typhimurium var. 5- str. CFSAN001921	CFSAN001921
GCA_000430165.1	28901	Salmonella enterica subsp. enterica serovar 4,[5],12:i:- str. 08-1736	08-1736
GCA_000439415.1	28901	Salmonella enterica subsp. enterica serovar Bareilly str. CFSAN000189	CFSAN000189
GCA_000442415.1	28901	Salmonella enterica subsp. enterica serovar Newport str. USMARC-S3124.1	USMARC-S3124.1
GCA_000444445.1	28901	Salmonella enterica subsp. enterica serovar Pullorum str. S06004	S06004
GCA_000462995.1	28901	Salmonella enterica subsp. enterica serovar Gallinarum/pullorum str. CDC1983-67	CDC1983-67
GCA_000473275.1	28901	Salmonella enterica subsp. enterica serovar Thompson str. RM6836	RM6836
GCA_000484195.2	28901	Salmonella enterica subsp. enterica serovar Agona str. 460004 2-1	460004 2-1
GCA_000486165.2	28901	Salmonella enterica subsp. enterica serovar Saintpaul str. SARA26	SARA26
GCA_000486345.2	28901	Salmonella enterica subsp. enterica serovar Typhimurium str. SARA13	SARA13
GCA_000486365.2	28901	Salmonella enterica subsp. enterica serovar Thompson str. ATCC 8391	ATCC 8391
GCA_000486405.2	28901	Salmonella enterica subsp. enterica serovar Tennessee str. TXSC_TXSC08-19	TXSC_TXSC08-19
GCA_000486445.2	28901	Salmonella enterica subsp. enterica serovar Sloterdijk str. ATCC 15791	ATCC 15791
GCA_000486765.2	28901	Salmonella enterica subsp. enterica serovar Panama str. ATCC 7378	ATCC 7378
GCA_000487295.2	28901	Salmonella enterica subsp. enterica serovar Choleraesuis str. ATCC 10708	ATCC 10708
GCA_000487575.2	28901	Salmonella enterica subsp. enterica serovar Anatum str. ATCC BAA-1592	ATCC BAA-1592
GCA_000487615.2	28901	Salmonella enterica subsp. enterica serovar Abony str. 0014	14
GCA_000487775.2	28901	Salmonella enterica subsp. enterica serovar Bredeney str. CFSAN001080	CFSAN001080
GCA_000487915.2	28901	Salmonella enterica subsp. enterica serovar Abaetetuba str. ATCC 35640	ATCC 35640
GCA_000487935.2	28901	Salmonella enterica subsp. enterica serovar Stanleyville str. CFSAN000624	SARB61
GCA_000493535.2	28901	Salmonella enterica subsp. enterica serovar Typhimurium str. DT2	DT2
GCA_000493675.1	28901	Salmonella enterica subsp. enterica serovar Typhimurium str. DT104	DT104
GCA_000494385.2	28901	Salmonella enterica subsp. enterica serovar Agona str. 392869-2	392869-2
GCA_000503845.1	28901	Salmonella enterica subsp. enterica serovar Agona str. 24249	24249
GCA_000505365.2	28901	Salmonella enterica subsp. enterica serovar Cerro str. CFSAN001588	CFSAN001588
GCA_000505705.1	28901	Salmonella enterica subsp. enterica serovar Heidelberg str. CFSAN002064	CFSAN002064
GCA_000612325.1	28901	Salmonella enterica subsp. enterica serovar Enteritidis	Durban
GCA_000623055.2	28901	Salmonella enterica subsp. enterica serovar Enteritidis str. EC20121175	EC20121175
GCA_000623095.2	28901	Salmonella enterica subsp. enterica serovar Enteritidis str. EC20121178	EC20121178
GCA_000623115.2	28901	Salmonella enterica subsp. enterica serovar Enteritidis str. EC20121179	EC20121179
GCA_000623135.2	28901	Salmonella enterica subsp. enterica serovar Enteritidis str. EC20121180	EC20121180
GCA_000623195.2	28901	Salmonella enterica subsp. enterica serovar Enteritidis str. EC20120005	EC20120005
GCA_000623275.1	28901	Salmonella enterica subsp. enterica serovar Enteritidis str. EC20110361	EC20110361
GCA_000623295.1	28901	Salmonella enterica subsp. enterica serovar Enteritidis str. EC20110360	EC20110360
GCA_000623315.1	28901	Salmonella enterica subsp. enterica serovar Enteritidis str. EC20110359	EC20110359
GCA_000623335.1	28901	Salmonella enterica subsp. enterica serovar Enteritidis str. EC20110358	EC20110358
GCA_000623355.1	28901	Salmonella enterica subsp. enterica serovar Enteritidis str. EC20110357	EC20110357
GCA_000623375.1	28901	Salmonella enterica subsp. enterica serovar Enteritidis str. EC20110356	EC20110356
GCA_000623395.2	28901	Salmonella enterica subsp. enterica serovar Enteritidis str. SA19981857	SA19981857
GCA_000623455.2	28901	Salmonella enterica subsp. enterica serovar Enteritidis str. SA19992322	SA19992322
GCA_000623475.2	28901	Salmonella enterica subsp. enterica serovar Enteritidis str. SA19994216	SA19994216
GCA_000623615.2	28901	Salmonella enterica subsp. enterica serovar Enteritidis str. SA19960848	SA19960848
GCA_000623655.2	28901	Salmonella enterica subsp. enterica serovar Enteritidis str. SA19970510	SA19970510
GCA_000623675.2	28901	Salmonella enterica subsp. enterica serovar Enteritidis str. SA19970769	SA19970769
GCA_000623715.2	28901	Salmonella enterica subsp. enterica serovar Enteritidis str. SA19980677	SA19980677
GCA_000623735.2	28901	Salmonella enterica subsp. enterica serovar Enteritidis str. SA19981522	SA19981522
GCA_000624055.2	28901	Salmonella enterica subsp. enterica serovar Enteritidis str. SA20094352	SA20094352
GCA_000624155.1	28901	Salmonella enterica subsp. enterica serovar Enteritidis str. EC20120916	EC20120916
GCA_000624175.2	28901	Salmonella enterica subsp. enterica serovar Enteritidis str. EC20121177	EC20121177
GCA_000624395.2	28901	Salmonella enterica subsp. enterica serovar Enteritidis str. EC20120002	EC20120002
GCA_000625855.2	28901	Salmonella enterica subsp. enterica serovar Enteritidis str. SA20082034	SA20082034
GCA_000626095.2	28901	Salmonella enterica subsp. enterica serovar Enteritidis str. EC20120200	EC20120200
GCA_000626175.1	28901	Salmonella enterica subsp. enterica serovar Enteritidis str. EC20110354	EC20110354
GCA_000626195.1	28901	Salmonella enterica subsp. enterica serovar Enteritidis str. EC20120008	EC20120008
GCA_000626215.1	28901	Salmonella enterica subsp. enterica serovar Enteritidis str. EC20100101	EC20100101
GCA_000626235.1	28901	Salmonella enterica subsp. enterica serovar Enteritidis str. EC20110221	EC20110221
GCA_000626255.1	28901	Salmonella enterica subsp. enterica serovar Enteritidis str. EC20090698	EC20090698
GCA_000626275.2	28901	Salmonella enterica subsp. enterica serovar Enteritidis str. EC20090641	EC20090641
GCA_000626295.1	28901	Salmonella enterica subsp. enterica serovar Enteritidis str. EC20110355	EC20110355
GCA_000626315.1	28901	Salmonella enterica subsp. enterica serovar Enteritidis str. EC20110353	EC20110353
GCA_000626335.1	28901	Salmonella enterica subsp. enterica serovar Enteritidis str. EC20111175	EC20111175
GCA_000626355.1	28901	Salmonella enterica subsp. enterica serovar Enteritidis str. EC20111174	EC20111174
GCA_000626375.1	28901	Salmonella enterica subsp. enterica serovar Enteritidis str. EC20111095	EC20111095
GCA_000626695.2	28901	Salmonella enterica subsp. enterica serovar Enteritidis str. EC20100325	EC20100325
GCA_000636135.1	28901	Salmonella enterica subsp. enterica serovar Typhimurium	138736
GCA_000715155.2	28901	Salmonella enterica subsp. enterica serovar Typhimurium	VNP20009
GCA_000742815.1	28901	Salmonella enterica subsp. enterica serovar Choleraesuis	C500
GCA_000743055.1	28901	Salmonella enterica subsp. enterica serovar Typhimurium	ATCC 13311
GCA_000750215.1	28901	Salmonella enterica subsp. enterica serovar Enteritidis	OLF-SE7-100819
GCA_000750255.1	28901	Salmonella enterica subsp. enterica serovar Enteritidis	OLF-SE8-1021710
GCA_000750295.1	28901	Salmonella enterica subsp. enterica serovar Enteritidis	OLF-SE9-10012
GCA_000750335.1	28901	Salmonella enterica subsp. enterica serovar Enteritidis	OLF-SE10-10052
GCA_000750375.1	28901	Salmonella enterica subsp. enterica serovar Enteritidis	OLF-SE11-10058
GCA_000750395.2	28901	Salmonella enterica subsp. enterica serovar Enteritidis	OLF-SE3-98983-4
GCA_000750415.2	28901	Salmonella enterica subsp. enterica serovar Enteritidis	OLF-SE2-98984-6
GCA_000750435.1	28901	Salmonella enterica subsp. enterica serovar Enteritidis	OLF-SE4-0317-8
GCA_000750455.1	28901	Salmonella enterica subsp. enterica serovar Enteritidis	OLF-SE5-1104-2
GCA_000750475.1	28901	Salmonella enterica subsp. enterica serovar Enteritidis	OLF-SE1-1019-1
GCA_000750495.1	28901	Salmonella enterica subsp. enterica serovar Enteritidis	OLF-SE6-00219-16
GCA_000754375.1	28901	Salmonella enterica subsp. enterica serovar Enteritidis	SEJ
GCA_000818075.1	28901	Salmonella enterica subsp. enterica serovar Paratyphi A	CMCC 50973
GCA_000818115.1	28901	Salmonella enterica subsp. enterica serovar Paratyphi A	CMCC 50503
GCA_000828595.1	28901	Salmonella enterica subsp. enterica serovar Typhimurium str. L-3553	L-3553
GCA_000940895.1	28901	Salmonella enterica subsp. enterica serovar Anatum str. CDC 06-0532	CDC 06-0532
GCA_000940935.1	28901	Salmonella enterica subsp. enterica serovar Newport str. USDA-ARS-USMARC-1927	USDA-ARS-USMARC-1927
GCA_000940975.1	28901	Salmonella enterica subsp. enterica serovar Montevideo str. USDA-ARS-USMARC-1903	USDA-ARS-USMARC-1903
GCA_000941015.1	28901	Salmonella enterica subsp. enterica serovar Typhimurium str. USDA-ARS-USMARC-1899	USDA-ARS-USMARC-1899
GCA_000953495.1	28901	Salmonella enterica subsp. enterica serovar Infantis	1326/28
GCA_000963535.1	28901	Salmonella enterica subsp. enterica serovar Anatum str. USDA-ARS-USMARC-1175	USDA-ARS-USMARC-1175
GCA_000973645.1	28901	Salmonella enterica subsp. enterica serovar Typhimurium str. CDC 2011K-0870	CDC 2011K-0870
GCA_000973665.1	28901	Salmonella enterica subsp. enterica serovar Montevideo str. USDA-ARS-USMARC-1921	USDA-ARS-USMARC-1921
GCA_000973685.1	28901	Salmonella enterica subsp. enterica serovar Newport str. CDC 2010K-2159	CDC 2010K-2159
GCA_000988525.3	28901	Salmonella enterica subsp. enterica serovar Anatum str. USDA-ARS-USMARC-1735	NA
GCA_000993725.1	28901	Salmonella enterica subsp. enterica serovar Typhimurium	FORC_015
GCA_001006525.1	28901	Salmonella enterica subsp. enterica	YU39
GCA_001185215.1	28901	Salmonella enterica subsp. enterica serovar Enteritidis	SEE1
GCA_001185245.1	28901	Salmonella enterica subsp. enterica serovar Enteritidis	SEE2
GCA_001293505.1	28901	Salmonella enterica subsp. enterica serovar Typhimurium	33676
GCA_001302605.1	28901	Salmonella enterica subsp. enterica serovar Typhi	PM016/13
GCA_001302625.1	28901	Salmonella enterica subsp. enterica serovar Typhi	B/SF/13/03/195
GCA_001305235.1	28901	Salmonella enterica subsp. enterica serovar Enteritidis	FORC_007
GCA_001305815.1	28901	Salmonella enterica subsp. enterica serovar Thompson	RM1984
GCA_001305835.1	28901	Salmonella enterica subsp. enterica serovar Thompson	RM1986
GCA_001409135.1	28901	Salmonella enterica subsp. enterica serovar Weltevreden	2511STDY5462388
GCA_001409155.1	28901	Salmonella enterica subsp. enterica serovar Weltevreden	2511STDY5712384
GCA_001409175.1	28901	Salmonella enterica subsp. enterica serovar Weltevreden	2511STDY5712385
GCA_001441205.1	28901	Salmonella enterica subsp. enterica serovar Heidelberg	SA02DT10168701
GCA_001441225.1	28901	Salmonella enterica subsp. enterica serovar Heidelberg	12-4374
GCA_001441245.1	28901	Salmonella enterica subsp. enterica serovar Heidelberg	N13-01290
GCA_001447095.1	28901	Salmonella enterica subsp. enterica serovar Anatum	GT-38
GCA_001447115.1	28901	Salmonella enterica subsp. enterica serovar Anatum	GT-01
GCA_001454965.1	28901	Salmonella enterica subsp. enterica serovar Typhimurium	FORC_020
GCA_001457675.1	28901	Salmonella enterica subsp. enterica serovar Senftenberg	NCTC10384
GCA_001484025.1	28901	Salmonella enterica subsp. enterica serovar Enteritidis	CMCC50041
GCA_001535315.2	28901	Salmonella enterica subsp. enterica serovar Tennessee	CFSAN001387
GCA_001540845.1	28901	Salmonella enterica subsp. enterica serovar Typhimurium	NA
GCA_001558355.1	28901	Salmonella enterica	LT2
GCA_001576255.1	28901	Salmonella enterica subsp. enterica serovar Typhimurium	YU15
GCA_001576275.1	28901	Salmonella enterica subsp. enterica serovar Typhimurium	SO2
GCA_001577505.1	28901	Salmonella enterica subsp. enterica serovar Typhimurium	SO3
GCA_001612515.1	28901	Salmonella enterica subsp. enterica serovar Weltevreden str. 1655	1655
GCA_001617585.1	28901	Salmonella enterica subsp. enterica serovar Typhimurium	RM9437
GCA_001620115.1	28901	Salmonella enterica subsp. enterica serovar Anatum str. USDA-ARS-USMARC-1736	USDA-ARS-USMARC-1736
GCA_001620135.1	28901	Salmonella enterica subsp. enterica serovar Anatum str. USDA-ARS-USMARC-1765	USDA-ARS-USMARC-1765
GCA_001620155.1	28901	Salmonella enterica subsp. enterica serovar Anatum str. USDA-ARS-USMARC-1783	USDA-ARS-USMARC-1783
GCA_001620205.1	28901	Salmonella enterica subsp. enterica serovar Anatum str. USDA-ARS-USMARC-1727	USDA-ARS-USMARC-1727
GCA_001620225.1	28901	Salmonella enterica subsp. enterica serovar Anatum str. USDA-ARS-USMARC-1676	USDA-ARS-USMARC-1676
GCA_001623545.1	28901	Salmonella enterica subsp. enterica serovar Anatum str. USDA-ARS-USMARC-1677	USDA-ARS-USMARC-1677
GCA_001623585.1	28901	Salmonella enterica subsp. enterica serovar Anatum str. USDA-ARS-USMARC-1728	USDA-ARS-USMARC-1728
GCA_001623625.1	28901	Salmonella enterica subsp. enterica serovar Anatum str. USDA-ARS-USMARC-1766	USDA-ARS-USMARC-1766
GCA_001623645.1	28901	Salmonella enterica subsp. enterica serovar Typhimurium str. CDC 2010K-1587	CDC 2010K-1587
GCA_001623665.1	28901	Salmonella enterica subsp. enterica serovar Anatum str. USDA-ARS-USMARC-1781	USDA-ARS-USMARC-1781
GCA_001623685.1	28901	Salmonella enterica subsp. enterica serovar Typhimurium str. CDC 2011K-1702	CDC 2011K-1702
GCA_001623705.1	28901	Salmonella enterica subsp. enterica serovar Typhimurium str. USDA-ARS-USMARC-1880	USDA-ARS-USMARC-1880
GCA_001623725.1	28901	Salmonella enterica subsp. enterica serovar Typhimurium str. USDA-ARS-USMARC-1808	USDA-ARS-USMARC-1808
GCA_001623745.1	28901	Salmonella enterica subsp. enterica serovar Typhimurium str. USDA-ARS-USMARC-1810	USDA-ARS-USMARC-1810
GCA_001623765.1	28901	Salmonella enterica subsp. enterica serovar Typhimurium str. USDA-ARS-USMARC-1898	USDA-ARS-USMARC-1898
GCA_001623775.1	28901	Salmonella enterica subsp. enterica serovar Typhimurium str. CDC 2009K-2059	CDC 2009K-2059
GCA_001623805.1	28901	Salmonella enterica subsp. enterica serovar Typhimurium str. CDC 2009K-1640	CDC 2009K-1640
GCA_001623825.1	28901	Salmonella enterica subsp. enterica serovar Typhimurium str. CDC H2662	CDC H2662
GCA_001623845.1	28901	Salmonella enterica subsp. enterica serovar Typhimurium str. USDA-ARS-USMARC-1896	USDA-ARS-USMARC-1896
GCA_001647045.1	28901	Salmonella enterica subsp. enterica serovar Enteritidis	OLF-00D989 87-1
GCA_001647755.1	28901	Salmonella enterica	C629
GCA_001689935.1	28901	Salmonella enterica subsp. enterica serovar Heidelberg	SH12-007
GCA_001690005.1	28901	Salmonella enterica subsp. enterica serovar Heidelberg	SH12-003
GCA_001690035.1	28901	Salmonella enterica subsp. enterica serovar Heidelberg	SH14-028
GCA_001690055.1	28901	Salmonella enterica subsp. enterica serovar Heidelberg	11-004736-1-7
GCA_001690075.1	28901	Salmonella enterica subsp. enterica serovar Heidelberg	CE-R2-11-0435
GCA_001690095.1	28901	Salmonella enterica subsp. enterica serovar Heidelberg	SA01AB09084001
GCA_001690115.1	28901	Salmonella enterica subsp. enterica serovar Heidelberg	SA02DT09004001
GCA_001690135.1	28901	Salmonella enterica subsp. enterica serovar Heidelberg	09-036813-1A
GCA_001692495.1	28901	Salmonella enterica subsp. enterica serovar Heidelberg	A3EZ223
GCA_001692515.1	28901	Salmonella enterica subsp. enterica serovar Heidelberg	AMR588-04-00435
GCA_001692535.1	28901	Salmonella enterica subsp. enterica serovar Heidelberg	SH13-006
GCA_001692555.1	28901	Salmonella enterica subsp. enterica serovar Heidelberg	A3ES40
GCA_001692575.1	28901	Salmonella enterica subsp. enterica serovar Heidelberg	AMR588-04-00320
GCA_001692595.1	28901	Salmonella enterica subsp. enterica serovar Heidelberg	AMR588-04-00318
GCA_001692615.1	28901	Salmonella enterica subsp. enterica serovar Heidelberg	AMR588-04-00437
GCA_001692635.1	28901	Salmonella enterica subsp. enterica serovar Heidelberg	SH13-004
GCA_001692655.1	28901	Salmonella enterica subsp. enterica serovar Heidelberg	SH14-009
GCA_001705055.1	28901	Salmonella enterica	FORC_019
GCA_001705365.1	28901	Salmonella enterica subsp. enterica serovar Typhimurium	NC983
GCA_001729225.1	28901	Salmonella enterica subsp. enterica serovar Typhimurium	ST931R
GCA_900086565.1	28901	Salmonella enterica subsp. enterica serovar Java	NCTC5706
GCA_000219375.1	28903	Mycoplasma bovis Hubei-1	Hubei-1
GCA_000270525.1	28903	Mycoplasma bovis HB0801	HB0801
GCA_000696015.1	28903	Mycoplasma bovis CQ-W70	CQ-W70
GCA_001043135.1	28903	Mycoplasma bovis	NM 2012
GCA_001611865.1	28903	Mycoplasma bovis	HB0801-P115
GCA_001611895.1	28903	Mycoplasma bovis	HB0801-P150
GCA_001611935.1	28903	Mycoplasma bovis	HB0801-P180
GCA_001558275.1	29385	Staphylococcus saprophyticus	FDAARGOS_168
GCA_001558375.1	29385	Staphylococcus saprophyticus	FDAARGOS_137
GCA_000442435.1	29449	Rhizobium etli bv. mimosae str. Mim1	Mim1
GCA_000022625.1	29459	Brucella melitensis ATCC 23457	ATCC 23457
GCA_000192725.1	29459	Brucella melitensis M28	M28
GCA_000192885.1	29459	Brucella melitensis M5-90	M5-90
GCA_000227645.1	29459	Brucella melitensis NI	NI
GCA_000740355.1	29459	Brucella melitensis bv. 3 str. Ether	ether
GCA_000740415.1	29459	Brucella melitensis bv. 1 str. 16M	16M
GCA_001431745.1	29459	Brucella melitensis	20236
GCA_001715485.1	29459	Brucella melitensis	2008724259
GCA_000018905.1	29461	Brucella suis ATCC 23445	ATCC 23445
GCA_000223195.1	29461	Brucella suis 1330	1330
GCA_000236255.1	29461	Brucella suis VBI22	VBI22
GCA_000600055.1	29461	Brucella suis bv. 1 str. S2	S2
GCA_000698245.1	29461	Brucella suis bv. 2	PT09143
GCA_000698285.1	29461	Brucella suis bv. 2	PT09172
GCA_000698325.1	29461	Brucella suis bv. 2	Bs364CITA
GCA_000698345.1	29461	Brucella suis bv. 2	Bs396CITA
GCA_000699025.1	29461	Brucella suis bv. 2	Bs143CITA
GCA_000755085.1	29461	Brucella suis	ZW046
GCA_000755105.1	29461	Brucella suis	ZW043
GCA_000875695.1	29461	Brucella suis	Human/AR/US/1981
GCA_001715425.1	29461	Brucella suis	NA
GCA_000200735.1	29501	Mycoplasma haemofelis str. Langford 1	Langford 1
GCA_000300045.1	29519	Borrelia garinii NMJW1	NMJW1
GCA_000691545.1	29519	Borrelia garinii SZ	SZ
GCA_000331715.1	29546	Lawsonia intracellularis N343	N343
GCA_001553195.1	29555	Mycoplasma canis PG 14	PG 14
GCA_000185745.1	29575	Taylorella equigenitalis MCE9	MCE9
GCA_001610995.1	33050	Sphingopyxis macrogoltabida	203N
GCA_000221025.1	33059	Acidithiobacillus caldus SM-1	SM-1
GCA_001544855.1	33894	Mycobacterium africanum	25
GCA_000196835.1	33910	Amycolatopsis mediterranei U32	U32
GCA_000220945.1	33910	Amycolatopsis mediterranei S699	S699
GCA_000454025.1	33910	Amycolatopsis mediterranei RB	RB
GCA_000012385.1	33990	Rickettsia bellii RML369-C	RML369-C
GCA_000284075.1	33992	Rickettsia rhipicephali str. 3-7-female6-CWPP	3-7-female6-CWPP
GCA_000021325.1	33996	Gluconacetobacter diazotrophicus PA1 5	NA
GCA_000183155.1	34085	Riemerella anatipestifer ATCC 11845 = DSM 15868	DSM 15868
GCA_000191565.1	34085	Riemerella anatipestifer RA-GD	RA-GD
GCA_000331695.1	34085	Riemerella anatipestifer RA-CH-2	RA-CH-2
GCA_001051075.1	34085	Riemerella anatipestifer	17
GCA_001051115.1	34085	Riemerella anatipestifer	153
GCA_001077795.1	34085	Riemerella anatipestifer Yb2	Yb2
GCA_000237845.1	35794	Rickettsia slovaca 13-B	13-B
GCA_001548075.1	35806	Rhodovulum sulfidophilum	DSM 2351
GCA_001633145.1	35806	Rhodovulum sulfidophilum	SNK001
GCA_000341465.2	35814	Bordetella holmesii F627	F627
GCA_000341485.2	35814	Bordetella holmesii H558	H558
GCA_000765395.1	35814	Bordetella holmesii 44057	44057
GCA_001704215.1	35814	Bordetella holmesii	H903
GCA_000069185.1	36809	Mycobacterium abscessus	NA
GCA_000277775.2	36809	Mycobacterium abscessus subsp. bolletii str. GO 06	GO 06
GCA_000445035.1	36809	Mycobacterium abscessus subsp. bolletii 50594	50594
GCA_000497265.2	36809	Mycobacterium abscessus subsp. bolletii CCUG 48898 = JCM 15300	JCM 15300
GCA_000758225.1	36809	Mycobacterium abscessus subsp. bolletii	MM1513
GCA_000758385.1	36809	Mycobacterium abscessus subsp. bolletii 103	103
GCA_000758405.1	36809	Mycobacterium abscessus subsp. bolletii	MA 1948
GCA_000770125.1	36809	Mycobacterium abscessus subsp. bolletii	MC1518
GCA_000770175.1	36809	Mycobacterium abscessus subsp. abscessus	DJO-44274
GCA_000770215.1	36809	Mycobacterium abscessus subsp. abscessus	4529
GCA_001050395.1	36809	Mycobacterium abscessus UC22	UC22
GCA_001430775.1	36809	Mycobacterium abscessus	NOV0213
GCA_001606195.1	36809	Mycobacterium abscessus	FLAC003
GCA_001606215.1	36809	Mycobacterium abscessus	FLAC004
GCA_001606235.1	36809	Mycobacterium abscessus	FLAC005
GCA_001606255.1	36809	Mycobacterium abscessus	FLAC007
GCA_001606275.1	36809	Mycobacterium abscessus	FLAC008
GCA_001606295.1	36809	Mycobacterium abscessus	FLAC013
GCA_001606315.1	36809	Mycobacterium abscessus	FLAC029
GCA_001606335.1	36809	Mycobacterium abscessus	FLAC031
GCA_001610615.1	36809	Mycobacterium abscessus	FLAC045
GCA_001610635.1	36809	Mycobacterium abscessus	FLAC048
GCA_001610655.1	36809	Mycobacterium abscessus	FLAC049
GCA_001610675.1	36809	Mycobacterium abscessus	FLAC054
GCA_001677095.1	36809	Mycobacterium abscessus	FLAC006
GCA_001677155.1	36809	Mycobacterium abscessus	FLAC028
GCA_001677175.1	36809	Mycobacterium abscessus	FLAC030
GCA_001677195.1	36809	Mycobacterium abscessus	FLAC046
GCA_000018525.1	36855	Brucella canis ATCC 23365	NA
GCA_000238195.1	36855	Brucella canis HSK A52141	A52141
GCA_000691585.1	36855	Brucella canis	SVA13
GCA_001715365.1	36855	Brucella canis	2009004498
GCA_001715405.1	36855	Brucella canis	2010009751
GCA_000756045.1	36873	Paraburkholderia xenovorans LB400	LB400
GCA_000612765.1	38323	Bartonella henselae	BM1374165
GCA_000612965.1	38323	Bartonella henselae	BM1374163
GCA_001291465.1	38323	Bartonella henselae	MVT02
GCA_000185905.1	39645	Mesorhizobium ciceri biovar biserrulae WSM1271	WSM1271
GCA_001618825.1	39645	Mesorhizobium ciceri	CC1192
GCA_000218565.1	40137	Oligotropha carboxidovorans OM5	OM5
GCA_000218585.1	40137	Oligotropha carboxidovorans OM4	OM4
GCA_000338095.1	43771	Corynebacterium urealyticum DSM 7111	DSM 7111
GCA_000807295.1	47466	Borrelia miyamotoi	CT14D4
GCA_000347595.1	47735	Bibersteinia trehalosi USDA-ARS-USMARC-192	USDA-ARS-USMARC-192
GCA_000521725.1	47735	Bibersteinia trehalosi USDA-ARS-USMARC-188	USDA-ARS-USMARC-188
GCA_000521765.1	47735	Bibersteinia trehalosi USDA-ARS-USMARC-190	USDA-ARS-USMARC-190
GCA_001705545.1	48664	Xanthomonas fragariae	NA
GCA_000010045.1	49338	Desulfitobacterium hafniense Y51	Y51
GCA_001712815.1	51669	Tetragenococcus halophilus	MJ4
GCA_000143725.1	52584	Brachyspira pilosicoli 95/1000	95/1000
GCA_000325665.1	52584	Brachyspira pilosicoli P43/6/78	P43/6/78
GCA_000219855.1	53633	Sulfobacillus acidophilus TPY	TPY
GCA_000367425.1	54291	Raoultella ornithinolytica B6	B6
GCA_001455225.1	54291	Raoultella ornithinolytica	Yangling I2
GCA_001700855.1	54291	Raoultella ornithinolytica	A14
GCA_000439255.1	54736	Salmonella bongori N268-08	N268-08
GCA_000709535.1	54736	Salmonella bongori serovar 48:z41:-- str. RKS3044	RKS3044
GCA_000217675.1	55601	Vibrio anguillarum 775	775
GCA_000462975.1	55601	Vibrio anguillarum M3	M3
GCA_000786425.1	55601	Vibrio anguillarum	NB10
GCA_000203215.1	57372	Mycoplasma suis KI3806	KI3806
GCA_000567905.1	57975	Burkholderia thailandensis H0587	H0587
GCA_000567925.1	57975	Burkholderia thailandensis 2002721723	2002721723
GCA_000567945.1	57975	Burkholderia thailandensis E444	E444
GCA_000706745.1	57975	Burkholderia thailandensis USAMRU Malaysia #20	USAMRU Malaysia #20
GCA_000764595.1	57975	Burkholderia thailandensis MSMB59	MSMB59
GCA_000765375.1	57975	Burkholderia thailandensis E254	E254
GCA_000808035.2	57975	Burkholderia thailandensis	2003015869
GCA_000959425.1	57975	Burkholderia thailandensis 2002721643	2002721643
GCA_000959605.1	57975	Burkholderia thailandensis 34	34
GCA_001718295.1	57975	Burkholderia thailandensis	2003015869
GCA_001718595.1	57975	Burkholderia thailandensis	MSMB59
GCA_001718615.1	57975	Burkholderia thailandensis	2002721121
GCA_001718635.1	57975	Burkholderia thailandensis	2002721643
GCA_000016205.1	60552	Burkholderia vietnamiensis G4	G4
GCA_001718495.1	60552	Burkholderia vietnamiensis	FL-2-3-30-S1-D0
GCA_001718775.1	60552	Burkholderia vietnamiensis	AU1233
GCA_001718815.1	60552	Burkholderia vietnamiensis	HI2297
GCA_001718915.1	60552	Burkholderia vietnamiensis	MSMB608WGS
GCA_000830905.1	61435	Dehalococcoides mccartyi CG4	CG4
GCA_000218915.1	61624	Paenibacillus mucilaginosus KNP414	KNP414
GCA_000250655.1	61624	Paenibacillus mucilaginosus 3016	3016
GCA_000632395.1	61645	Enterobacter asburiae L1	L1
GCA_001022095.1	61645	Enterobacter asburiae	CAV1043
GCA_001617645.1	61645	Enterobacter asburiae	ENIPBJ-CG1
GCA_000015845.1	62322	Shewanella baltica OS155	OS155
GCA_000017325.1	62322	Shewanella baltica OS185	OS185
GCA_000021665.1	62322	Shewanella baltica OS223	OS223
GCA_000147735.3	62322	Shewanella baltica BA175	BA175
GCA_000178875.2	62322	Shewanella baltica OS678	OS678
GCA_000215895.1	62322	Shewanella baltica OS117	OS117
GCA_000215645.1	65058	Corynebacterium ulcerans 809	809
GCA_000306825.1	65058	Corynebacterium ulcerans 0102	102
GCA_000499805.2	65058	Corynebacterium ulcerans FRC58	FRC58
GCA_000767415.1	65058	Corynebacterium ulcerans	210932
GCA_000767645.1	65058	Corynebacterium ulcerans	210931
GCA_000769635.1	65058	Corynebacterium ulcerans	5146
GCA_001281445.1	65058	Corynebacterium ulcerans	131001
GCA_000349765.1	75985	Mannheimia haemolytica USDA-ARS-USMARC-183	USDA-ARS-USMARC-183
GCA_000349785.1	75985	Mannheimia haemolytica USDA-ARS-USMARC-185	USDA-ARS-USMARC-185
GCA_000422095.1	75985	Mannheimia haemolytica D174	D174
GCA_000422145.1	75985	Mannheimia haemolytica D153	D153
GCA_000427275.1	75985	Mannheimia haemolytica D171	D171
GCA_000439735.1	75985	Mannheimia haemolytica USMARC_2286	USMARC_2286
GCA_000819525.1	75985	Mannheimia haemolytica USDA-ARS-USMARC-184	USDA-ARS-USMARC-184
GCA_000963635.1	75985	Mannheimia haemolytica	89010807N
GCA_000963675.1	75985	Mannheimia haemolytica	89010807N lktA-
GCA_000477035.2	76594	Cellulophaga baltica NN016038	NN016038
GCA_000463395.1	76860	Streptococcus constellatus subsp. pharyngis C232	C232
GCA_000463445.1	76860	Streptococcus constellatus subsp. pharyngis C818	C818
GCA_000737305.2	79880	Bacillus clausii	ENTPro
GCA_001605725.1	83262	Mycobacterium immunogenum	CCUG 47286
GCA_000191925.1	83554	Chlamydia psittaci 6BC	6BC
GCA_000270385.1	83554	Chlamydia psittaci C19/98	C19/98
GCA_000270405.1	83554	Chlamydia psittaci 01DC11	01DC11
GCA_000270425.1	83554	Chlamydia psittaci 02DC15	02DC15
GCA_000270445.1	83554	Chlamydia psittaci 08DC60	08DC60
GCA_000298375.2	83554	Chlamydia psittaci 84/55	84/55
GCA_000298415.1	83554	Chlamydia psittaci GR9	GR9
GCA_000298435.2	83554	Chlamydia psittaci MN	MN
GCA_000298455.2	83554	Chlamydia psittaci VS225	VS225
GCA_000298475.2	83554	Chlamydia psittaci WS/RT/E30	WS/RT/E30
GCA_000298495.2	83554	Chlamydia psittaci M56	M56
GCA_000298515.2	83554	Chlamydia psittaci WC	WC
GCA_000298535.2	83554	Chlamydia psittaci CP3	CP3
GCA_000298555.2	83554	Chlamydia psittaci NJ1	NJ1
GCA_000338695.1	83554	Chlamydia psittaci Mat116	Mat116
GCA_000008745.1	83558	Chlamydophila pneumoniae CWL029	CWL029
GCA_000011165.1	83558	Chlamydophila pneumoniae J138	J138
GCA_000024145.1	83558	Chlamydophila pneumoniae LPCoLN	LPCoLN
GCA_000091085.1	83558	Chlamydophila pneumoniae AR39	AR39
GCA_001007025.1	83558	Chlamydia pneumoniae	NA
GCA_001007045.1	83558	Chlamydia pneumoniae	NA
GCA_001007065.1	83558	Chlamydia pneumoniae	NA
GCA_001007085.1	83558	Chlamydia pneumoniae	NA
GCA_001007105.1	83558	Chlamydia pneumoniae	NA
GCA_001007125.1	83558	Chlamydia pneumoniae	NA
GCA_000006685.1	83560	Chlamydia muridarum str. Nigg	Nigg
GCA_000767405.1	83560	Chlamydia muridarum	Nigg3
GCA_000767445.1	83560	Chlamydia muridarum	Nigg3
GCA_000772145.1	83560	Chlamydia muridarum	Nigg3
GCA_000830945.1	83560	Chlamydia muridarum str. Nigg3 CMUT3-5	Nigg3 CMUT3-5
GCA_000830965.1	83560	Chlamydia muridarum str. Nigg CM972	CM972
GCA_001442745.1	84531	Lysobacter antibioticus	76
GCA_000521685.1	85404	Mannheimia varigena USDA-ARS-USMARC-1388	USDA-ARS-USMARC-1388
GCA_000521695.1	85404	Mannheimia varigena USDA-ARS-USMARC-1312	USDA-ARS-USMARC-1312
GCA_000689355.1	85701	Bartonella tribocorum	BM1374166
GCA_000204135.1	85991	Chlamydophila pecorum E58	E58
GCA_000470765.1	85991	Chlamydia pecorum PV3056/3	PV3056/3
GCA_000470825.1	85991	Chlamydia pecorum P787	P787
GCA_000018825.1	86662	Bacillus weihenstephanensis KBAB4	KBAB4
GCA_000010545.1	87883	Burkholderia multivorans ATCC 17616	ATCC 17616
GCA_000018505.1	87883	Burkholderia multivorans ATCC 17616	ATCC 17616
GCA_000756005.1	87883	Burkholderia multivorans	DDS 15A-1
GCA_001718755.1	87883	Burkholderia multivorans	AU1185
GCA_001718995.1	87883	Burkholderia multivorans	MSMB1640WGS
GCA_000164885.1	92945	Ketogulonicigenium vulgare Y25	Y25
GCA_000223375.1	92945	Ketogulonicigenium vulgare WSH-001	WSH-001
GCA_001399515.1	92945	Ketogulonicigenium vulgare	Hbe602
GCA_001693655.1	92945	Ketogulonicigenium vulgare	SKV
GCA_000826965.3	93218	Pandoraea apista	TF81F4
GCA_001027265.1	93218	Pandoraea apista	AU2161
GCA_001465595.1	93218	Pandoraea apista	DSM 16535
GCA_000590495.2	93220	Pandoraea pnomenusa 3kgm	3kgm
GCA_000604065.3	93220	Pandoraea pnomenusa	RB38
GCA_000767615.3	93220	Pandoraea pnomenusa	DSM 16536
GCA_000009485.1	95486	Burkholderia cenocepacia J2315	J2315
GCA_000236215.4	95486	Burkholderia cenocepacia H111	H111
GCA_001484665.1	95486	Burkholderia cenocepacia	ST32
GCA_001606115.1	95486	Burkholderia cenocepacia	842
GCA_001718895.1	95486	Burkholderia cenocepacia	MSMB384WGS
GCA_000959245.1	101571	Burkholderia ubonensis MSMB22	MSMB22
GCA_001718355.1	101571	Burkholderia ubonensis	RF23-BP41
GCA_001718655.1	101571	Burkholderia ubonensis	MSMB2035
GCA_001718975.1	101571	Burkholderia ubonensis	MSMB1471WGS
GCA_001628775.1	105219	Ralstonia mannitolilytica	SN83A39
GCA_000740275.1	120576	Brucella pinnipedialis	6/566
GCA_000590815.1	120577	Brucella ceti TE28753-12	TE28753-12
GCA_000006625.1	134821	Ureaplasma parvum serovar 3 str. ATCC 700970	ATCC 700970
GCA_000828735.1	134821	Ureaplasma parvum serovar 3	SV3F4
GCA_000008465.1	135577	Idiomarina loihiensis L2TR	L2TR
GCA_001586235.1	146827	Corynebacterium simulans	Wattiau
GCA_000090405.1	146919	Salinibacter ruber M8	M8
GCA_000019925.1	152480	Burkholderia ambifaria MC40-6	MC40-6
GCA_000203915.1	152480	Burkholderia ambifaria AMMD	AMMD
GCA_001787355.1	153496	Kozakia baliensis	NBRC 16680
GCA_000006905.1	155892	Caulobacter crescentus CB15	CB15
GCA_000179015.2	179636	Alicycliphilus denitrificans BC	BC
GCA_001702215.1	187452	Pediococcus claussenii	TMW 2.53
GCA_001702235.1	187452	Pediococcus claussenii	TMW 2.54
GCA_000582555.1	187493	Thalassolituus oleivorans R6-15	R6-15
GCA_001663855.1	190721	Ralstonia insidiosa	ATCC 49129
GCA_001549955.1	208962	Escherichia albertii	EC06-170
GCA_000007525.1	216816	Bifidobacterium longum NCC2705	NCC2705
GCA_000008945.1	216816	Bifidobacterium longum DJO10A	DJO10A
GCA_000092325.1	216816	Bifidobacterium longum subsp. longum JDM301	JDM301
GCA_000166315.1	216816	Bifidobacterium longum subsp. longum BBMN68	BBMN68
GCA_000196575.1	216816	Bifidobacterium longum subsp. infantis 157F	157F
GCA_000219455.1	216816	Bifidobacterium longum subsp. longum KACC 91563	KACC 91563
GCA_000730205.1	216816	Bifidobacterium longum	BXY01
GCA_000772485.1	216816	Bifidobacterium longum subsp. longum GT15	GT15
GCA_000829295.1	216816	Bifidobacterium longum	105-A
GCA_001293145.1	216816	Bifidobacterium longum	BG7
GCA_001446255.1	216816	Bifidobacterium longum subsp. longum	NCIMB8809
GCA_001446275.1	216816	Bifidobacterium longum subsp. longum	CCUG30698
GCA_001719085.1	216816	Bifidobacterium longum	35624
GCA_001725985.1	216816	Bifidobacterium longum subsp. longum	AH1206
GCA_001262715.1	216946	Spiroplasma turonicum	Tab4c
GCA_001433715.1	233316	Alteromonas stellipolaris LMG 21856	LMG 21856
GCA_001632765.1	233316	Alteromonas stellipolaris	PQQ-42
GCA_001632825.1	233316	Alteromonas stellipolaris	PQQ-44
GCA_001688765.1	239935	Akkermansia muciniphila	YL44
GCA_000025465.1	244366	Klebsiella variicola At-22	At-22
GCA_000812205.2	244366	Klebsiella variicola	DX120E
GCA_001682235.1	246432	Staphylococcus equorum	C2014
GCA_001683315.1	246432	Staphylococcus equorum	KM1031
GCA_001584205.1	279058	Collimonas arenae	Ter282
GCA_001584225.1	279113	Collimonas pratensis	Ter291
GCA_000027185.1	315405	Streptococcus gallolyticus UCN34	UCN34
GCA_000203195.1	315405	Streptococcus gallolyticus subsp. gallolyticus ATCC BAA-2069	ATCC BAA-2069
GCA_000755985.1	342113	Burkholderia oklahomensis	EO147
GCA_000576085.1	364410	Granulibacter bethesdensis CGDNIH3	CGDNIH3
GCA_000576145.1	364410	Granulibacter bethesdensis CGDNIH4	CGDNIH4
GCA_000576185.1	364410	Granulibacter bethesdensis CGDNIH2	CGDNIH2
GCA_001663655.1	375175	Lactobacillus backii	TMW 1.1988
GCA_001663715.1	375175	Lactobacillus backii	TMW 1.1991
GCA_001663735.1	375175	Lactobacillus backii	TMW 1.1992
GCA_001663755.1	375175	Lactobacillus backii	TMW 1.2002
GCA_000012265.1	380021	Pseudomonas protegens Pf-5	Pf-5
GCA_000828695.1	380021	Pseudomonas protegens Cab57	NA
GCA_000504545.1	413503	Cronobacter malonaticus	CMCC45402
GCA_001854165.1	456327	Xanthomonas campestris pv. vesicatoria str. 85-10	31321
GCA_001676745.1	463025	Bordetella bronchialis	AU17976
GCA_000015785.1	492670	Bacillus velezensis FZB42	FZB42
GCA_000319475.1	492670	Bacillus velezensis AS43.3	AS43.3
GCA_000341875.1	492670	Bacillus velezensis UCMB5036	UCMB5036
GCA_000455565.1	492670	Bacillus velezensis UCMB5033	UCMB-5033
GCA_000455585.1	492670	Bacillus velezensis UCMB5113	UCMB5113
GCA_000493375.1	492670	Bacillus velezensis NAU-B3	NAU-B3
GCA_000583065.1	492670	Bacillus velezensis TrigoCor1448	TrigoCor1448
GCA_000685725.1	492670	Bacillus velezensis SQR9	SQR9
GCA_000769555.1	492670	Bacillus velezensis	JS25R
GCA_000988345.1	492670	Bacillus velezensis	YJ11-1-4
GCA_001023595.1	492670	Bacillus velezensis	G341
GCA_001593395.2	492670	Bacillus velezensis	CC09
GCA_001634675.1	492670	Bacillus velezensis	SB1216
GCA_001685645.1	492670	Bacillus velezensis	S3-1
GCA_001687745.1	492670	Bacillus velezensis	LS69
GCA_001857985.1	492670	Bacillus velezensis	9912D
GCA_000816265.1	497724	Campylobacter subantarcticus LMG 24374	LMG 24374
GCA_001874545.1	576611	Polynucleobacter asymbioticus	MWH-RechtKolB
GCA_001874565.1	576611	Polynucleobacter asymbioticus	MWH-RechtKol4
GCA_001874585.1	576611	Polynucleobacter asymbioticus	Tro8F10W22
GCA_000934525.1	589873	Alteromonas australica	DE170
GCA_000262205.1	657445	Francisella noatunensis subsp. orientalis str. Toba 04	Toba 04
GCA_000505725.1	657445	Francisella noatunensis subsp. orientalis LADL--07-285A	LADL--07-285A
GCA_001042525.1	657445	Francisella noatunensis subsp. orientalis FNO12	FNO12
GCA_001042565.1	657445	Francisella noatunensis subsp. orientalis	FNO190
GCA_001190905.1	657445	Francisella noatunensis subsp. orientalis	FNO01
GCA_000732905.1	759620	Weissella ceti	WS08
GCA_000750515.1	759620	Weissella ceti	WS74
GCA_000194805.1	930166	Pseudomonas brassicacearum subsp. brassicacearum NFM421	NFM421
GCA_001746815.1	930166	Pseudomonas brassicacearum	L13-6-12
GCA_000240325.1	1134687	Klebsiella michiganensis	KCTC 1686
GCA_000632415.1	1134687	Klebsiella michiganensis	HKOPL1
GCA_000724525.1	1134687	Klebsiella michiganensis	M1
GCA_001483985.1	1244531	Campylobacter iguaniorum	2463D
GCA_000348565.1	1263550	Edwardsiella piscicida C07-087	C07-087
GCA_000011365.1	1355477	Bradyrhizobium diazoefficiens USDA 110	USDA110
GCA_001549695.1	1355477	Bradyrhizobium diazoefficiens	NK6
GCA_000970065.1	2208	Methanosarcina barkeri 227	227
GCA_001027005.1	2208	Methanosarcina barkeri CM1	CM1
GCA_000007065.1	2209	Methanosarcina mazei Go1	Go1
GCA_000341715.1	2209	Methanosarcina mazei Tuc01	Tuc01
GCA_000970165.1	2209	Methanosarcina mazei WWM610	WWM610
GCA_000970225.1	2209	Methanosarcina mazei LYC	LYC
GCA_000970245.1	2209	Methanosarcina mazei C16	C16
GCA_000969925.1	2210	Methanosarcina thermophila CHTI-55	CHTI-55
GCA_000069025.1	2242	Halobacterium salinarum R1	DSM 671 = R1
GCA_000275605.1	2261	Pyrococcus furiosus COM1	COM1
GCA_000011585.1	39152	Methanococcus maripaludis S2	S2
GCA_000220645.1	39152	Methanococcus maripaludis X1	X1
GCA_001266655.1	43687	Metallosphaera sedula	ARS50-1
GCA_001266675.1	43687	Metallosphaera sedula	ARS50-2
GCA_001266695.1	43687	Metallosphaera sedula	ARS120-1
GCA_001266715.1	43687	Metallosphaera sedula	ARS120-2
GCA_001266735.1	43687	Metallosphaera sedula	SARC-M1
GCA_000504565.2	51589	Haloarcula hispanica N601	N601
GCA_001433455.1	55802	Thermococcus barophilus	CH5
GCA_900079125.1	83986	Methanoculleus bourgensis	NA
GCA_000009185.1	293091	Haloquadratum walsbyi DSM 16790	DSM 16790 = HBSQ001
GCA_000828555.1	39152	Methanococcus maripaludis OS7	OS7 (= NBRC 103642)
GCA_000304355.1	83986	Methanoculleus bourgensis MS2	type strain:MS2

## Sheet: Table S2 Reference
Table S2. All 264 complete reference genomes.
Assembly_accession	Species_taxid	Organism_name	Infraspecific_name
GCA_000521565.1	9	Buchnera aphidicola str. G002 (Myzus persicae)	G002
GCA_000008685.2	139	Borrelia burgdorferi B31	B31
GCA_001660005.1	140	Borrelia hermsii HS1	HS1
GCA_000604125.1	160	Treponema pallidum subsp. pallidum str. Sea 81-4	Sea 81-4
GCA_000017605.1	172	Leptospira biflexa serovar Patoc strain 'Patoc 1 (Ames)'	Patoc 1 (Ames)
GCA_001293065.1	173	Leptospira interrogans serovar Hardjo str. Norma	Norma
GCA_000013945.1	174	Leptospira borgpetersenii serovar Hardjo-bovis str. L550	L550
GCA_001483845.1	195	Campylobacter coli	OR12
GCA_000834965.1	263	Francisella tularensis subsp. tularensis	WY96
GCA_000091545.1	274	Thermus thermophilus HB8	HB8
GCA_001045685.1	287	Pseudomonas aeruginosa DSM 50071	DSM 50071
GCA_001663415.1	305	Ralstonia solanacearum	YC40-M
GCA_000344355.2	317	Pseudomonas syringae pv. actinidiae ICMP 18708	ICMP 18708
GCA_000953455.1	330	Pseudomonas pseudoalcaligenes	NA
GCA_000960995.1	337	Burkholderia glumae LMG 2196 = ATCC 33617	ATCC 33617
GCA_000007145.1	339	Xanthomonas campestris pv. campestris str. ATCC 33913	ATCC 33913
GCA_900094325.1	343	Xanthomonas translucens pv. translucens DSM 18974	NA
GCA_000380335.1	354	Azotobacter vinelandii CA	CA
GCA_000284375.1	375	Bradyrhizobium japonicum USDA 6	USDA 6
GCA_000147795.3	382	Sinorhizobium meliloti AK83	AK83
GCA_001664385.1	396	Rhizobium phaseoli	R650
GCA_000083545.1	408	Methylobacterium extorquens DM4	DM4
GCA_000010825.1	438	Acetobacter pasteurianus IFO 3283-01	IFO 3283 substr. IFO 3283-01
GCA_001680825.1	442	Gluconobacter oxydans	1.637
GCA_000008485.1	446	Legionella pneumophila subsp. pneumophila str. Philadelphia 1	Philadelphia 1
GCA_000156855.2	485	Neisseria gonorrhoeae MS11	MS11
GCA_001029835.1	487	Neisseria meningitidis M0579	M0579
GCA_001831455.1	520	Bordetella pertussis	J448
GCA_000017405.1	529	Ochrobactrum anthropi ATCC 49188	ATCC 49188
GCA_000175255.2	542	Zymomonas mobilis subsp. mobilis ATCC 10988	ATCC 10988
GCA_000025565.1	550	Enterobacter cloacae subsp. cloacae ATCC 13047	ATCC 13047
GCA_000259175.1	588	Providencia stuartii MRSN 2154	MRSN 2154
GCA_000422085.1	614	Serratia liquefaciens ATCC 27592	ATCC 27592
GCA_001578125.1	623	Shigella flexneri 1a	228
GCA_000283715.1	624	Shigella sonnei 53G	53G
GCA_000834825.1	632	Yersinia pestis Antiqua	Antiqua
GCA_000750315.1	633	Yersinia pseudotuberculosis	ATCC 6904
GCA_000014805.1	644	Aeromonas hydrophila subsp. hydrophila ATCC 7966	ATCC 7966
GCA_000354175.2	663	Vibrio alginolyticus NBRC 15630 = ATCC 17749	ATCC 17749
GCA_001558495.1	670	Vibrio parahaemolyticus	ATCC 17802
GCA_000017705.1	680	Vibrio campbellii ATCC BAA-1116	ATCC BAA-1116; BB120
GCA_001680025.1	691	Vibrio natriegens NBRC 15636 = ATCC 14048 = DSM 759	ATCC 14048
GCA_001460855.1	715	Actinobacillus pleuropneumoniae serovar 8	NA
GCA_000019405.1	731	Haemophilus somnus 2336	2336
GCA_000754275.1	747	Pasteurella multocida	ATCC 43137
GCA_000020305.1	770	Anaplasma marginale str. Florida	Florida
GCA_000015445.1	774	Bartonella bacilliformis KC583	KC583; ATCC 35685
GCA_000017105.1	777	Coxiella burnetii Dugway 5J108-111	Dugway 5J108-111
GCA_000026005.1	779	Ehrlichia ruminantium str. Welgevonden	Welgevonden
GCA_000367405.1	782	Rickettsia prowazekii str. Breinl	Breinl
GCA_000283935.1	783	Rickettsia rickettsii str. Hlp#2	Hlp#2
GCA_000008045.1	785	Rickettsia typhi str. Wilmington	Wilmington
GCA_000014345.1	788	Rickettsia canadensis str. McKiel	McKiel
GCA_000294715.1	803	Bartonella quintana RM-11	RM-11
GCA_000441635.1	813	Chlamydia trachomatis RC-F(s)/852	RC-F(s)/852
GCA_000210835.1	817	Bacteroides fragilis 638R	638R
GCA_001314975.1	818	Bacteroides thetaiotaomicron	7330
GCA_000146505.1	833	Fibrobacter succinogenes subsp. succinogenes S85	S85
GCA_000010505.1	837	Porphyromonas gingivalis ATCC 33277	ATCC 33277
GCA_000007325.1	851	Fusobacterium nucleatum subsp. nucleatum ATCC 25586	ATCC 25586
GCA_000021485.1	920	Acidithiobacillus ferrooxidans ATCC 23270	ATCC 23270
GCA_000010785.1	940	Hydrogenobacter thermophilus TK-6	TK-6
GCA_000013145.1	945	Ehrlichia chaffeensis str. Arkansas	Arkansas
GCA_001653955.1	954	Francisella persica ATCC VR-331	ATCC VR-331
GCA_001040945.1	964	Herbaspirillum seropedicae	Z67
GCA_000190595.1	979	Cellulophaga lytica DSM 7489	DSM 7489
GCA_001641185.1	996	Flavobacterium columnare	C#2
GCA_000021005.1	1063	Rhodobacter sphaeroides KD131	KD131; KCTC 12085
GCA_000020445.1	1076	Rhodopseudomonas palustris TIE-1	TIE-1
GCA_001548155.2	1079	Blastochloris viridis	DSM 133
GCA_000013085.1	1085	Rhodospirillum rubrum ATCC 11170	ATCC 11170
GCA_000300295.3	1238	Piscirickettsia salmonis LF-89 = ATCC VR-1361	ATCC VR-1361
GCA_000014445.1	1245	Leuconostoc mesenteroides subsp. mesenteroides ATCC 8293	ATCC 8293
GCA_001027105.1	1280	Staphylococcus aureus subsp. aureus DSM 20231	DSM 20231
GCA_001701005.1	1281	Staphylococcus carnosus	LTH 3730; SK 13; JCM 6069
GCA_000009865.1	1283	Staphylococcus haemolyticus JCSC1435	JCSC1435
GCA_000706685.1	1288	Staphylococcus xylosus	HKUOPL8
GCA_001188915.1	1295	Staphylococcus schleiferi	152367
GCA_000785515.1	1304	Streptococcus salivarius	NCTC 8618
GCA_000732355.1	1307	Streptococcus suis 6407	6407
GCA_000253395.1	1308	Streptococcus thermophilus JIM 8232	JIM 8232
GCA_000164675.2	1318	Streptococcus parasanguinis ATCC 15912	ATCC 15912
GCA_000317855.1	1334	Streptococcus dysgalactiae subsp. equisimilis AC-2713	AC-2713
GCA_000403625.1	1346	Streptococcus iniae SF1	SF1
GCA_000271405.2	1354	Enterococcus hirae ATCC 9790	ATCC 9790
GCA_000196735.1	1390	Bacillus amyloliquefaciens DSM 7	DSM 7
GCA_000832965.1	1392	Bacillus anthracis	2002013094
GCA_000007825.1	1396	Bacillus cereus ATCC 14579	ATCC 14579
GCA_000832905.1	1398	Bacillus coagulans DSM 1 = ATCC 7050	ATCC 7050
GCA_000008425.1	1402	Bacillus licheniformis DSM 13 = ATCC 14580	DSM 13
GCA_000832985.1	1404	Bacillus megaterium NBRC 15308 = ATCC 14581	ATCC 14581
GCA_001629735.1	1421	Lysinibacillus sphaericus	2362
GCA_000008765.1	1488	Clostridium acetobutylicum ATCC 824	ATCC 824
GCA_001856645.1	1501	Clostridium pasteurianum DSM 525 = ATCC 6013	ATCC 6013
GCA_000013285.1	1502	Clostridium perfringens ATCC 13124	ATCC 13124
GCA_001020205.1	1509	Clostridium sporogenes	DSM 795
GCA_001267405.1	1525	Moorella thermoacetica	DSM 521
GCA_000016505.1	1534	Clostridium kluyveri DSM 555	DSM 555
GCA_000829035.1	1597	Lactobacillus paracasei subsp. paracasei JCM 8130	JCM 8130
GCA_000010005.1	1598	Lactobacillus reuteri JCM 1112	JCM 1112
GCA_000763495.1	1638	Listeria ivanovii subsp. londoniensis	WSLC 30151
GCA_000438685.2	1639	Listeria monocytogenes	N1-011A
GCA_000612055.1	1661	Trueperella pyogenes	TP6375
GCA_000010425.1	1680	Bifidobacterium adolescentis ATCC 15703	ATCC 15703
GCA_001025135.1	1681	Bifidobacterium bifidum ATCC 29521 = JCM 1255 = DSM 20456	JCM 1255
GCA_001025155.1	1683	Bifidobacterium angulatum DSM 20098 = JCM 7096	JCM 7096
GCA_001025175.1	1685	Bifidobacterium breve DSM 20213 = JCM 1192	JCM 1192
GCA_001042595.1	1689	Bifidobacterium dentium JCM 1195 = DSM 20436	JCM 1195
GCA_000241875.1	1717	Corynebacterium diphtheriae 31A	31A
GCA_000011325.1	1718	Corynebacterium glutamicum ATCC 13032	ATCC 13032
GCA_001867105.1	1719	Corynebacterium pseudotuberculosis	39
GCA_000940845.1	1744	Propionibacterium freudenreichii subsp. freudenreichii	DSM 20271
GCA_001043255.1	1765	Mycobacterium bovis BCG	3281
GCA_000277125.1	1767	Mycobacterium intracellulare ATCC 13950	ATCC 13950
GCA_000157895.2	1768	Mycobacterium kansasii ATCC 12478	ATCC 12478
GCA_000195855.1	1769	Mycobacterium leprae TN	TN
GCA_000767665.1	1772	Mycobacterium smegmatis	INHR1
GCA_000277735.2	1773	Mycobacterium tuberculosis H37Rv	H37Rv
GCA_000016365.1	1804	Mycobacterium gilvum PYR-GCK	PYR-GCK
GCA_000092985.1	2014	Nocardiopsis dassonvillei subsp. dassonvillei DSM 43111	DSM 43111
GCA_000007485.1	2039	Tropheryma whipplei str. Twist	Twist
GCA_000012765.1	2095	Mycoplasma capricolum subsp. capricolum ATCC 27343	ATCC 27343
GCA_000027325.1	2097	Mycoplasma genitalium G37	G-37
GCA_000085865.1	2098	Mycoplasma hominis ATCC 23114	ATCC 23114
GCA_000008205.1	2099	Mycoplasma hyopneumoniae J	J
GCA_000145705.1	2100	Mycoplasma hyorhinis HUB-1	HUB-1
GCA_000011445.1	2102	Mycoplasma mycoides subsp. mycoides SC str. PG1	PG1
GCA_000733995.1	2104	Mycoplasma pneumoniae M29	M29
GCA_000695835.1	2113	Mycoplasma californicum	ST-6
GCA_000186005.1	2115	Mycoplasma fermentans M64	M64
GCA_000224105.1	2123	Mycoplasma putrefaciens KS1	KS1
GCA_000565195.1	2144	Spiroplasma mirum ATCC 29335	SMCA
GCA_000008305.1	2151	Mesoplasma florum L1	L1; ATCC 33453
GCA_000230655.3	2336	Thermotoga maritima MSB8	MSB8
GCA_001042655.1	2702	Gardnerella vaginalis ATCC 14018 = JCM 11026	JCM 11026
GCA_000284615.1	2743	Marinobacter hydrocarbonoclasticus ATCC 49840	ATCC 49840
GCA_000011705.1	13373	Burkholderia mallei ATCC 23344	ATCC 23344
GCA_000260715.1	28025	Bifidobacterium animalis subsp. animalis ATCC 25527	ATCC 25527
GCA_000025085.1	28035	Staphylococcus lugdunensis HKU09-01	HKU09-01
GCA_000959725.1	28095	Burkholderia gladioli	ATCC 10248
GCA_000172635.2	28108	Alteromonas macleodii ATCC 27126	ATCC 27126
GCA_001314995.1	28116	Bacteroides ovatus	ATCC 8483
GCA_000982825.1	28141	Cronobacter sakazakii	ATCC 29544
GCA_000014025.1	28197	Arcobacter butzleri RM4018	RM4018
GCA_000265465.1	28251	Ornithobacterium rhinotracheale DSM 15997	DSM 15997
GCA_001409195.1	28901	Salmonella enterica subsp. enterica serovar Weltevreden	2511STDY5462413
GCA_000183385.1	28903	Mycoplasma bovis PG45	PG45
GCA_000010125.1	29385	Staphylococcus saprophyticus subsp. saprophyticus ATCC 15305	ATCC 15305
GCA_000092045.1	29449	Rhizobium etli CFN 42	CFN 42
GCA_000007125.1	29459	Brucella melitensis bv. 1 str. 16M	16M
GCA_000007505.1	29461	Brucella suis 1330	1330
GCA_000186985.3	29501	Mycoplasma haemofelis Ohio2	Ohio2
GCA_000239475.1	29519	Borrelia garinii BgVir	BgVir
GCA_000055945.1	29546	Lawsonia intracellularis PHE/MN1-00	PHE/MN1-00
GCA_000988065.1	29555	Mycoplasma canis	LV
GCA_000276685.1	29575	Taylorella equigenitalis ATCC 35865	ATCC 35865
GCA_001314325.1	33050	Sphingopyxis macrogoltabida	203
GCA_000175575.2	33059	Acidithiobacillus caldus ATCC 51756	ATCC 51756
GCA_000253355.1	33894	Mycobacterium africanum GM041182	GM041182
GCA_000282715.1	33910	Amycolatopsis mediterranei S699	S699
GCA_000018245.1	33990	Rickettsia bellii OSU 85-389	OSU 85-389
GCA_001442475.1	33992	Rickettsia rhipicephali	HJ#5
GCA_000067045.1	33996	Gluconacetobacter diazotrophicus PA1 5	PAl 5
GCA_000252855.1	34085	Riemerella anatipestifer ATCC 11845 = DSM 15868	ATCC 11845
GCA_000252365.1	35794	Rickettsia slovaca str. D-CWPP	D-CWPP
GCA_001633165.1	35806	Rhodovulum sulfidophilum DSM 1374	DSM 1374
GCA_000612485.1	35814	Bordetella holmesii ATCC 51541	ATCC 51541
GCA_001677215.1	36809	Mycobacterium abscessus	FLAC055
GCA_000740335.1	36855	Brucella canis	RM6/66
GCA_000013645.1	36873	Paraburkholderia xenovorans LB400	LB400
GCA_000046705.1	38323	Bartonella henselae str. Houston-1	Houston-1
GCA_001618845.1	39645	Mesorhizobium ciceri biovar biserrulae	WSM1284
GCA_000021365.1	40137	Oligotropha carboxidovorans OM5	OM5; ATCC 49405
GCA_000069945.1	43771	Corynebacterium urealyticum DSM 7109	DSM 7109
GCA_000445425.4	47466	Borrelia miyamotoi LB-2001	LB-2001
GCA_000521745.1	47735	Bibersteinia trehalosi USDA-ARS-USMARC-189	USDA-ARS-USMARC-189
GCA_001705565.1	48664	Xanthomonas fragariae	NA
GCA_000021925.1	49338	Desulfitobacterium hafniense DCB-2	DCB-2
GCA_000283615.1	51669	Tetragenococcus halophilus NBRC 12172	NBRC 12172
GCA_000296575.1	52584	Brachyspira pilosicoli B2904	B2904
GCA_000237975.1	53633	Sulfobacillus acidophilus DSM 10332	DSM 10332
GCA_001866535.1	54291	Raoultella ornithinolytica	MG
GCA_000252995.1	54736	Salmonella bongori NCTC 12419	NCTC 12419
GCA_001660505.1	55601	Vibrio anguillarum	90-11-286
GCA_000179035.2	57372	Mycoplasma suis str. Illinois	Illinois
GCA_000012365.1	57975	Burkholderia thailandensis E264	E264; ATCC 700388
GCA_000959445.1	60552	Burkholderia vietnamiensis LMG 10929	LMG 10929
GCA_000011905.1	61435	Dehalococcoides mccartyi 195	195
GCA_000258535.2	61624	Paenibacillus mucilaginosus K02	K02
GCA_001521715.1	61645	Enterobacter asburiae	ATCC 35953
GCA_000018765.1	62322	Shewanella baltica OS195	OS195
GCA_000215665.1	65058	Corynebacterium ulcerans BR-AD22	BR-AD22
GCA_000376645.1	75985	Mannheimia haemolytica M42548	M42548
GCA_000468615.2	76594	Cellulophaga baltica 18	18
GCA_000463425.1	76860	Streptococcus constellatus subsp. pharyngis C1050	C1050
GCA_000009825.1	79880	Bacillus clausii KSM-K16	KSM-K16
GCA_001677135.1	83262	Mycobacterium immunogenum	FLAC016
GCA_000204255.1	83554	Chlamydia psittaci 6BC	6BC
GCA_000007205.1	83558	Chlamydophila pneumoniae TW-183	TW-183
GCA_000709455.1	83560	Chlamydia muridarum str. Nigg 2 MCR	Nigg 2 MCR
GCA_001442535.1	84531	Lysobacter antibioticus	ATCC 29479
GCA_000521655.1	85404	Mannheimia varigena USDA-ARS-USMARC-1296	USDA-ARS-USMARC-1296
GCA_000196435.1	85701	Bartonella tribocorum CIP 105476	NA
GCA_000470805.1	85991	Chlamydia pecorum W73	W73
GCA_000775975.1	86662	Bacillus weihenstephanensis	WSBC 10204
GCA_000959525.1	87883	Burkholderia multivorans ATCC BAA-247	ATCC BAA-247
GCA_001855295.1	92945	Ketogulonicigenium vulgare	SPU B805
GCA_001010785.1	93218	Pandoraea apista	TF80G25
GCA_001636275.1	93220	Pandoraea pnomenusa	MCB032
GCA_001606135.1	95486	Burkholderia cenocepacia	895
GCA_001718855.1	101571	Burkholderia ubonensis	MSMB1189WGS
GCA_000954135.2	105219	Ralstonia mannitolilytica	SN82F48
GCA_000221005.1	120576	Brucella pinnipedialis B2/94	B2/94
GCA_000590795.1	120577	Brucella ceti TE10759-12	TE10759-12
GCA_000019345.1	134821	Ureaplasma parvum serovar 3 str. ATCC 27815	ATCC 27815
GCA_000401175.1	135577	Idiomarina loihiensis GSL 199	GSL 199
GCA_001586215.1	146827	Corynebacterium simulans	PES1
GCA_000013045.1	146919	Salinibacter ruber DSM 13855	DSM 13855; M31
GCA_000959545.1	152480	Burkholderia ambifaria AMMD	AMMD
GCA_001787335.1	153496	Kozakia baliensis	DSM 14400
GCA_000022005.1	155892	Caulobacter crescentus NA1000	NA1000
GCA_000204645.1	179636	Alicycliphilus denitrificans K601	K601
GCA_000237995.2	187452	Pediococcus claussenii ATCC BAA-344	ATCC BAA-344
GCA_000355675.1	187493	Thalassolituus oleivorans MIL-1	MIL-1
GCA_001653935.1	190721	Ralstonia insidiosa	FC1138
GCA_000512125.1	208962	Escherichia albertii KF1	KF1
GCA_000196555.1	216816	Bifidobacterium longum subsp. longum JCM 1217	JCM 1217
GCA_001513715.1	216946	Spiroplasma turonicum	Tab4c
GCA_001562115.1	233316	Alteromonas stellipolaris	LMG 21861
GCA_000020225.1	239935	Akkermansia muciniphila ATCC BAA-835	ATCC BAA-835
GCA_000828055.2	244366	Klebsiella variicola	DSM 15968
GCA_001432245.1	246432	Staphylococcus equorum	KS1039
GCA_001584165.1	279058	Collimonas arenae	Ter10
GCA_001584185.1	279113	Collimonas pratensis	Ter91
GCA_000270145.1	315405	Streptococcus gallolyticus subsp. gallolyticus ATCC 43143	ATCC 43143
GCA_000959365.1	342113	Burkholderia oklahomensis C6786	C6786
GCA_000014285.1	364410	Granulibacter bethesdensis CGDNIH1	CGDNIH1
GCA_001663675.1	375175	Lactobacillus backii	TMW 1.1989
GCA_000397205.1	380021	Pseudomonas protegens CHA0	CHA0
GCA_001277215.2	413503	Cronobacter malonaticus LMG 23826	LMG 23826
GCA_000009165.1	456327	Xanthomonas campestris pv. vesicatoria str. 85-10	31321
GCA_001676705.1	463025	Bordetella bronchialis	AU3182
GCA_000284395.1	492670	Bacillus velezensis YAU B9601-Y2	YAU B9601-Y2
GCA_000816305.1	497724	Campylobacter subantarcticus LMG 24377	LMG 24377
GCA_000016345.1	576611	Polynucleobacter asymbioticus QLW-P1DMWA-1	QLW-P1DMWA-1
GCA_000730385.1	589873	Alteromonas australica	H 17
GCA_001042545.1	657445	Francisella noatunensis subsp. orientalis FNO24	FNO24
GCA_000750535.1	759620	Weissella ceti	WS105
GCA_001449085.1	930166	Pseudomonas brassicacearum	LBUM300
GCA_000276705.2	1134687	Klebsiella michiganensis	E718
GCA_000736415.1	1244531	Campylobacter iguaniorum	1485E
GCA_001729265.1	1263550	Edwardsiella piscicida	S11-285
GCA_001642675.1	1355477	Bradyrhizobium diazoefficiens USDA 110	USDA 110
GCA_000970025.1	2208	Methanosarcina barkeri MS	MS
GCA_000970205.1	2209	Methanosarcina mazei S-6	S-6
GCA_000969885.1	2210	Methanosarcina thermophila TM-1	TM-1
GCA_000006805.1	2242	Halobacterium salinarum NRC-1	NRC-1; ATCC 700922
GCA_000007305.1	2261	Pyrococcus furiosus DSM 3638	DSM 3638
GCA_000016605.1	43687	Metallosphaera sedula DSM 5348	DSM 5348
GCA_000223905.1	51589	Haloarcula hispanica ATCC 33960	CGMCC 1.2049
GCA_000151105.2	55802	Thermococcus barophilus MP	MP
GCA_000304355.2	83986	Methanoculleus bourgensis MS2	MS2T
GCA_000237865.1	293091	Haloquadratum walsbyi C23	NA
GCA_000828535.1	39152	Methanococcus maripaludis KA1	NA

## Sheet:  Table S3 Brucella
Table S3. A list of complete Brucella genomes used in this study.
Strain	Genome
B. abortus bv. 1 str. 9-941	GCA_000008145.1
B. abortus S19	GCA_000018725.1
B. abortus 2308	GCA_000054005.1
B. abortus A13334	GCA_000238175.1
B. abortus BDW	GCA_000740135.1
B. abortus BER	GCA_000740155.1
B. abortus NCTC 10505	GCA_000740175.1
B. abortus bv. 9 str. C68	GCA_000740195.1
B. abortus bv. 6 str. 870	GCA_000740215.1
B. abortus 63 75	GCA_000740295.1
B. abortus BFY	GCA_000740315.1
B. abortus bv. 2 str. 86/8/59	GCA_000740375.1
B. abortus BAB8416	GCA_001043295.1
B. abortus 104M	GCA_001296965.1
B. ovis ATCC 25840	GCA_000016845.1
B. melitensis bv. 1 str. 16M A	GCA_000007125.1
B. melitensis ATCC 23457	GCA_000022625.1
B. melitensis M28	GCA_000192725.1
B. melitensis M5-90	GCA_000192885.1
B. melitensis NI	GCA_000227645.1
B. melitensis bv. 3 str. Ether	GCA_000740355.1
B. melitensis bv. 1 str. 16M B	GCA_000740415.1
B. melitensis 20236	GCA_001431745.1
B. melitensis 2008724259	GCA_001715485.1
B. suis 1330 A	GCA_000007505.1
B. suis ATCC 23445	GCA_000018905.1
B. suis 1330 B	GCA_000223195.1
B. suis VBI22	GCA_000236255.1
B. suis bv. 1 str. S2	GCA_000600055.1
B. suis bv. 2 PT09143	GCA_000698245.1
B. suis bv. 2 PT09172	GCA_000698285.1
B. suis bv. 2 Bs364CITA	GCA_000698325.1
B. suis bv. 2 Bs396CITA	GCA_000698345.1
B. suis bv. 2 Bs143CITA	GCA_000699025.1
B. suis 513UK	GCA_000740235.1
B. suis bv. 3 str. 686	GCA_000740255.1
B. suis BSP	GCA_000740435.1
B. suis ZW046	GCA_000755085.1
B. suis ZW043	GCA_000755105.1
B. suis Human/AR/US/1981	GCA_000875695.1
B. suis 2004000578	GCA_001715425.1
B. canis ATCC 23365	GCA_000018525.1
B. canis HSK A52141	GCA_000238195.1
B. canis SVA13	GCA_000691585.1
B. canis RM6/66	GCA_000740335.1
B. canis 2009004498	GCA_001715365.1
B. canis 2010009751	GCA_001715405.1
B. pinnipedialis B2/94	GCA_000221005.1
B. pinnipedialis 6/566	GCA_000740275.1
B. ceti TE10759-12	GCA_000590795.1
B. ceti TE28753-12	GCA_000590815.1
B. microti CCM 4915	GCA_000022745.1
B. vulpis F60	GCA_900000005.1

## Sheet:  Table S4 Yersinia
Table S4. A list of Y. pestis and Y. pseudotuberculosis genomes used in this study.
Strain	Genome
Y. pestis KIM10+	GCA_000006645.1
Y. pestis biovar Microtus str. 91001	GCA_000007885.1
Y. pestis CO92/1	GCA_000009065.1
Y. pestis Nepal516	GCA_000013805.1
Y. pestis Antiqua/1	GCA_000013825.1
Y. pestis Pestoides F/1	GCA_000016445.1
Y. pestis Angola/1	GCA_000018805.1
Y. pestis D106004	GCA_000022805.1
Y. pestis D182038	GCA_000022825.1
Y. pestis Z176003	GCA_000022845.1
Y. pestis biovar Medievalis str. Harbin 35	GCA_000186725.1
Y. pestis A1122/1	GCA_000222975.1
Y. pestis PBM19	GCA_000834235.1
Y. pestis Harbin35	GCA_000834275.1
Y. pestis Pestoides F/2	GCA_000834315.1
Y. pestis Shasta	GCA_000834335.1
Y. pestis El Dorado	GCA_000834495.1
Y. pestis A1122/2	GCA_000834755.1
Y. pestis Dodson	GCA_000834775.1
Y. pestis Antiqua/2	GCA_000834825.1
Y. pestis Angola/2	GCA_000834845.1
Y. pestis Nicholisk 41	GCA_000834885.1
Y. pestis str. Pestoides B	GCA_000834925.1
Y. pestis Pestoides G	GCA_000834985.1
Y. pestis 1412	GCA_001188695.1
Y. pestis 1522	GCA_001188715.1
Y. pestis 8787	GCA_001188755.1
Y. pestis 3770	GCA_001188775.1
Y. pestis 3067	GCA_001188795.1
Y. pestis 2944	GCA_001188815.1
Y. pestis 1413	GCA_001188935.1
Y. pestis CO92/2	GCA_001293415.1
Y. pestis Cadman	GCA_001693595.1
Y. pseudotuberculosis IP 31758	GCA_000016945.1
Y. pseudotuberculosis YPIII/1	GCA_000019465.1
Y. pseudotuberculosis PB1/+/1	GCA_000020085.1
Y. pseudotuberculosis IP 32953/1	GCA_000047365.1
Y. pseudotuberculosis ATCC 6904	GCA_000750315.1
Y. pseudotuberculosis IP 32953/2	GCA_000834295.1
Y. pseudotuberculosis MD67	GCA_000834355.1
Y. pseudotuberculosis YPIII/2	GCA_000834375.1
Y. pseudotuberculosis EP2/+	GCA_000834415.1
Y. pseudotuberculosis 1	GCA_000834435.1
Y. pseudotuberculosis PB1/+/2	GCA_000834475.1
Y. pseudotuberculosis str. PA3606	GCA_000834945.1

## Sheet: Table S5 Burkholderia
Table S5. A list of B. mallei and B. pseudomallei genomes used in this study.
Strain	Genome
B. mallei ATCC 23344	GCA_000011705.1
B. mallei SAVP1	GCA_000015465.1
B. mallei NCTC 10229	GCA_000015605.1
B. mallei NCTC 10247/1	GCA_000015625.1
B. mallei FMH 23344	GCA_000755785.1
B. mallei 6	GCA_000755845.1
B. mallei 23344	GCA_000755865.1
B. mallei BMQ	GCA_000755885.1
B. mallei 2000031063	GCA_000756025.2
B. mallei NCTC 10247/2	GCA_000762285.1
B. mallei 2002734299	GCA_000959165.1
B. mallei 11	GCA_000959405.1
B. mallei India86-567-2	GCA_000959465.1
B. mallei 2002734306	GCA_000959485.1
B. mallei 2002721276	GCA_000959625.1
B. mallei Bahrain1	GCA_001729545.1
B. pseudomallei K96243/1	GCA_000011545.1
B. pseudomallei 1710b	GCA_000012785.1
B. pseudomallei 668	GCA_000015905.1
B. pseudomallei 1106a/1	GCA_000015925.1
B. pseudomallei 1026b/1	GCA_000260515.1
B. pseudomallei BPC006	GCA_000294635.1
B. pseudomallei MSHR305	GCA_000439695.1
B. pseudomallei NCTC 13179	GCA_000494855.1
B. pseudomallei NCTC 13178	GCA_000511895.1
B. pseudomallei NAU20B-16	GCA_000511915.1
B. pseudomallei MSHR511	GCA_000520895.1
B. pseudomallei MSHR146	GCA_000521645.1
B. pseudomallei MSHR520	GCA_000583835.1
B. pseudomallei BDP	GCA_000755765.1
B. pseudomallei BSR	GCA_000755825.1
B. pseudomallei HBPUB10303a	GCA_000755905.1
B. pseudomallei HBPUB10134a	GCA_000755925.1
B. pseudomallei MSHR5858	GCA_000755945.1
B. pseudomallei MSHR5848	GCA_000755965.1
B. pseudomallei MSHR5855	GCA_000756065.1
B. pseudomallei BGR	GCA_000756085.1
B. pseudomallei Mahidol-1106a	GCA_000756125.1
B. pseudomallei 1106a/2	GCA_000756145.1
B. pseudomallei MSHR1655	GCA_000756165.1
B. pseudomallei 576	GCA_000756185.1
B. pseudomallei PHLS 112	GCA_000757015.2
B. pseudomallei Pasteur 52237	GCA_000757035.2
B. pseudomallei NAU35A-3	GCA_000764575.1
B. pseudomallei MSHR62	GCA_000770395.1
B. pseudomallei B03	GCA_000770455.1
B. pseudomallei TSV 48	GCA_000770495.1
B. pseudomallei K42	GCA_000770515.1
B. pseudomallei A79A	GCA_000770535.1
B. pseudomallei TSV202	GCA_000770565.1
B. pseudomallei 3921	GCA_000953095.1
B. pseudomallei vgh07	GCA_000954175.1
B. pseudomallei 1026b/2	GCA_000959125.1
B. pseudomallei 406e	GCA_000959145.1
B. pseudomallei MSHR840	GCA_000959185.1
B. pseudomallei MSHR491	GCA_000959205.1
B. pseudomallei MSHR2543	GCA_000959225.1
B. pseudomallei 7894	GCA_000959265.1
B. pseudomallei K96243/2	GCA_000959285.1
B. pseudomallei MSHR668	GCA_000959305.1
B. pseudomallei PB08298010	GCA_000959345.1
B. pseudomallei vgh16R	GCA_001277875.1
B. pseudomallei vgh16W	GCA_001277895.1
B. pseudomallei 982	GCA_001277975.1
B. pseudomallei Bp1651	GCA_001318245.1
B. pseudomallei M1	GCA_001695715.1
B. pseudomallei MS	GCA_001695735.1

## Sheet: Table S6 Campylobacter jejuni
Table S6. Campylobacter jejuni genomes used in this study.
Strain	Subspecies	Genome
NCTC 11168	subsp. jejuni	GCA_000009085.1
81-176	subsp. jejuni	GCA_000015525.1
269.97	subsp. doylei	GCA_000017485.1
81116; NCTC 11828	subsp. jejuni	GCA_000017905.1
NA	subsp. jejuni	GCA_000025425.1
M1	subsp. jejuni	GCA_000148705.1
CG8421	subsp. jejuni	GCA_000171795.2
ICDCCJ07001	subsp. jejuni	GCA_000184085.1
S3	subsp. jejuni	GCA_000184205.1
PT14	subsp. jejuni	GCA_000302555.4
NCTC 11168-BN148	subsp. jejuni	GCA_000304375.1
00-2538	subsp. jejuni	GCA_000466065.2
00-2544	subsp. jejuni	GCA_000466075.2
00-2426	subsp. jejuni	GCA_000466105.2
00-2425	subsp. jejuni	GCA_000468915.2
R14	subsp. jejuni	GCA_000632435.1
MTVDSCj20	subsp. jejuni	GCA_000737085.1
F38011	subsp. jejuni	GCA_000772225.1
YH001	subsp. jejuni	GCA_000807355.1
NCTC 11168-K12E5	subsp. jejuni	GCA_000830775.1
NCTC 11168-Kf1	subsp. jejuni	GCA_000830805.1
NCTC 11168-mcK12E5	subsp. jejuni	GCA_000830825.1
NCTC 11168-mfK12E5	subsp. jejuni	GCA_000830845.1
NCTC 11168-rNRC	subsp. jejuni	GCA_000830865.1
00-1597	subsp. jejuni	GCA_000835285.1
00-6200	subsp. jejuni	GCA_000835305.1
01-1512	subsp. jejuni	GCA_000835345.1
00-0949	subsp. jejuni	GCA_000835365.1
35925B2	subsp. jejuni	GCA_000934305.1
RM3197	subsp. jejuni	GCA_001299565.1
RM3196	subsp. jejuni	GCA_001299595.1
RM1285	subsp. jejuni	GCA_001686905.1
14980A	subsp. jejuni	GCA_001717625.1
MTVDSCj07	subsp. jejuni	GCA_001721945.1
MTVDSCj13	subsp. jejuni	GCA_001721965.1
MTVDSCj16	subsp. jejuni	GCA_001721985.1
RM3420	subsp. jejuni	GCA_001767215.1
M129	subsp. jejuni	GCA_001865595.1
D42a	subsp. jejuni	GCA_001865615.1

## Sheet: Table S7 Francisella tularensis
Table S7. Francisella tularensis genomes used in this study.
Strain	Subspecies	Genome
SCHU S4	subsp. tularensis	GCA_000008985.1
LVS/1	subsp. holarctica	GCA_000009245.1
FSC 198	subsp. tularensis	GCA_000009325.1
OSU18/1	subsp. holarctica	GCA_000011405.1
OSU18/2	subsp. holarctica	GCA_000014605.1
U112/1	subsp. novicida	GCA_000014645.1
WY96-3418	subsp. tularensis	GCA_000016105.1
FTNF002-00	subsp. holarctica	GCA_000017785.1
NE061598	subsp. tularensis	GCA_000023305.1
FSC200	subsp. holarctica	GCA_000168775.2
TIGB03	subsp. tularensis	GCA_000248415.1
TI0902	subsp. tularensis	GCA_000248435.1
F92	subsp. holarctica	GCA_000313385.1
PHIT-FT049	subsp. holarctica	GCA_000524575.1
F6168	subsp. novicida	GCA_000833165.1
FTT_1	subsp. holarctica	GCA_000833235.1
LVS/2	subsp. holarctica	GCA_000833335.1
D9876	subsp. novicida	GCA_000833355.1
U112/2	subsp. novicida	GCA_000833375.1
NIH B-38	subsp. tularensis	GCA_000833475.1
VT68	subsp. holarctica	GCA_000833495.1
425	subsp. holarctica	GCA_000833515.1
SHU-S4	subsp. tularensis	GCA_000833535.1
SCHU S4 substr. NR-28534	subsp. tularensis	GCA_000978785.2
WY-00W4114	subsp. tularensis	GCA_001011135.1
DPG 3A-IS	subsp. tularensis	GCA_001262115.1
MA00-2987	subsp. tularensis	GCA_001267475.1
NR-21736	subsp. tularensis	GCA_001729565.1
NR-21737	subsp. tularensis	GCA_001729585.1
NR-21734	subsp. tularensis	GCA_001729605.1
PA10-7858	subsp. novicida	GCA_001865695.1
AL97-2214	subsp. novicida	GCA_001880205.1
AZ06-7470	subsp. novicida	GCA_001880245.1

## Sheet: Table S8 Streptococcus pyogenes
Table S8. Streptococcus pyogenes genomes used in this study.
Strain	Genome
M1 GAS	GCA_000006785.2
MGAS8232	GCA_000007285.1
MGAS315	GCA_000007425.1
Manfredo	GCA_000009385.1
SSI-1	GCA_000011285.1
MGAS10394	GCA_000011665.1
MGAS5005	GCA_000011765.2
MGAS6180	GCA_000012165.1
MGAS9429	GCA_000013485.1
MGAS10270	GCA_000013505.1
MGAS2096	GCA_000013525.1
MGAS10750	GCA_000013545.1
NZ131	GCA_000018125.1
Alab49	GCA_000230295.1
MGAS15252	GCA_000250905.1
MGAS1882	GCA_000250925.1
A20	GCA_000307535.1
M1 476	GCA_000349925.2
HSC5	GCA_000422045.1
STAB901	GCA_000732385.1
STAB902	GCA_000732425.1
ATCC 19615	GCA_000743015.1
M23ND	GCA_000756485.1
7F7	GCA_000767505.1
HKU360	GCA_000772185.1
10	GCA_000772245.1
AP1	GCA_000993765.1
JRS4/1	GCA_001014285.1
D471	GCA_001014305.1
NGAS743	GCA_001019635.1
NGAS596	GCA_001019675.1
NGAS327	GCA_001019695.1
M28PF1	GCA_001020185.2
5448	GCA_001021955.1
STAB10015	GCA_001023495.1
H293	GCA_001039695.2
HKU488	GCA_001051095.1
NGAS322	GCA_001267805.1
NGAS638	GCA_001267845.1
MEW427	GCA_001535505.1
MEW123	GCA_001535565.1
JRS4/2	GCA_001547715.1
MTB313	GCA_001547815.1
MTB314	GCA_001547835.1
FDAARGOS_149	GCA_001559175.1
AP53	GCA_001620285.1
MGAS11027	GCA_001635895.1
MGAS23530	GCA_001635935.1
MGAS27061	GCA_001635975.1
NS53	GCA_001638845.1
STAB09014	GCA_001678885.1

## Sheet: Table S9 Bacillus cereus
Table S9. Bacillus cereus genomes used in this study.
Strain	Genome
ATCC 14579	GCA_000007825.1
ATCC 10987	GCA_000008005.1
E33L/1	GCA_000011625.1
Q1	GCA_000013065.1
B4264	GCA_000021205.1
AH187	GCA_000021225.1
G9842	GCA_000021305.1
AH820	GCA_000021785.1
03BB102/1	GCA_000022505.1
CI	GCA_000143605.1
F837/76	GCA_000239195.1
NC7401	GCA_000283675.1
FRI-35	GCA_000292415.1
A1	GCA_000635895.2
FT9	GCA_000724585.1
03BB87	GCA_000789315.1
D17	GCA_000832385.1
03BB102/2	GCA_000832405.1
FM1	GCA_000832525.1
3a	GCA_000832765.1
G9241	GCA_000832805.1
ATCC 4342	GCA_000832845.1
03BB108	GCA_000832865.1
E33L/2	GCA_000833045.1
S2-8	GCA_000835185.1
FORC_005	GCA_000978375.1
NJ-W	GCA_001277915.1
FORC_013	GCA_001518875.1
CMCC P0021	GCA_001635915.1
CMCC P0011	GCA_001635955.1
HN001	GCA_001635995.1
FORC_024	GCA_001721145.1
AR156	GCA_001880305.1
